# Supplementary material for: Localized nuclear reaction breaks boron drug capsules loaded with immune adjuvants for cancer immunotherapy
Source: Nat Commun. 2023 Apr 5;14:1884. doi: 10.1038/s41467-023-37253-x (PMC10076324; doi:10.1038/s41467-023-37253-x)
Supplement: Supplementary file 4 — Source Data [file 41467_2023_37253_MOESM4_ESM.xlsx]

## Sheet: Figure 1D
Figure 1D
PXRD profiles of B-COF in Experimental group				PXRD profiles of B-COF in Pawley refined group					PXRD profiles of B-COF in Pawley Calculated group					PXRD profiles of B-COF in Difference group
2θ (degree)	intensity			2θ (degree)	intensity				2θ (degree)	intensity				2θ (degree)	intensity
1.5	180380			1.5	205393				1.5	0				1.5	-25013
1.51	185190			1.51	207272				1.51	0				1.51	-22082.2
1.52	189360			1.52	209363				1.52	0				1.52	-20003
1.53	193800			1.53	211663				1.53	0				1.53	-17862.9
1.54	198810			1.54	214171				1.54	0				1.54	-15360.7
1.55	204800			1.55	216886				1.55	49.8799				1.55	-12086.4
1.56	209530			1.56	219811				1.56	306.918				1.56	-10280.9
1.57	215880			1.57	222946				1.57	678.464				1.57	-7066.34
1.58	220050			1.58	226296				1.58	1020.51				1.58	-6246.04
1.59	226640			1.59	229864				1.59	1194.96				1.59	-3224.53
1.6	232670			1.6	233658				1.6	1260.33				1.6	-987.47
1.61	237710			1.61	237682				1.61	1327.25				1.61	28.296
1.62	245410			1.62	241945				1.62	1399.64				1.62	3464.74
1.63	250060			1.63	246457				1.63	1478.11				1.63	3602.64
1.64	255500			1.64	251228				1.64	1563.36				1.64	4271.54
1.65	264710			1.65	256270				1.65	1656.19				1.65	8439.68
1.66	272740			1.66	261596				1.66	1757.53				1.66	11144
1.67	275810			1.67	267220				1.67	1868.45				1.67	8589.91
1.68	283620			1.68	273158				1.68	1990.19				1.68	10461.5
1.69	289100			1.69	279429				1.69	2124.21				1.69	9670.96
1.7	297020			1.7	286051				1.7	2272.2				1.7	10969
1.71	302420			1.71	293046				1.71	2436.19				1.71	9374.4
1.72	311090			1.72	300436				1.72	2618.55				1.72	10653.7
1.73	321520			1.73	308248				1.73	2822.12				1.73	13271.5
1.74	329910			1.74	316510				1.74	3050.32				1.74	13399.6
1.75	336580			1.75	325252				1.75	3307.29				1.75	11327.7
1.76	345280			1.76	334508				1.76	3598.04				1.76	10772.2
1.77	352750			1.77	344313				1.77	3928.74				1.77	8436.69
1.78	368120			1.78	354709				1.78	4307.05				1.78	13411.3
1.79	375250			1.79	365737				1.79	4742.51				1.79	9512.82
1.8	384600			1.8	377446				1.8	5247.19				1.8	7154
1.81	392380			1.81	389886				1.81	5836.49				1.81	2493.83
1.82	406860			1.82	403113				1.82	6530.33				1.82	3747.13
1.83	417590			1.83	417185				1.83	7354.8				1.83	404.603
1.84	433500			1.84	432167				1.84	8344.6				1.84	1332.89
1.85	448210			1.85	448125				1.85	9546.67				1.85	84.8877
1.86	462620			1.86	465130				1.86	11025.7				1.86	-2509.72
1.87	480490			1.87	483253				1.87	12872.6				1.87	-2763.41
1.88	498990			1.88	502569				1.88	15218.5				1.88	-3579.34
1.89	518310			1.89	523149				1.89	18257.6				1.89	-4838.99
1.9	542620			1.9	545059				1.9	22291.2				1.9	-2438.85
1.91	561910			1.91	568356				1.91	27842.9				1.91	-6445.76
1.92	591160			1.92	593080				1.92	36088.2				1.92	-1920.45
1.93	620780			1.93	619249				1.93	50468.4				1.93	1531.05
1.94	655180			1.94	646841				1.94	81144.6				1.94	8338.7
1.95	690910			1.95	675787				1.95	151626				1.95	15122.9
1.96	725050			1.96	705948				1.96	296816				1.96	19102.5
1.97	762550			1.97	737094				1.97	534271				1.97	25456.4
1.98	791670			1.98	768882				1.98	809166				1.98	22787.9
1.99	823810			1.99	800829				1.99	952107				1.99	22981.3
2	845660			2	832283				2	825372				2	13376.6
2.01	867830			2.01	862411				2.01	553366				2.01	5419.1
2.02	880990			2.02	890184				2.02	310584				2.02	-9193.98
2.03	891420			2.03	914397				2.03	159106				2.03	-22976.9
2.04	896710			2.04	933709				2.04	84532				2.04	-36999
2.05	906580			2.05	946724				2.05	51957.7				2.05	-40143.8
2.06	909630			2.06	952107				2.06	36850.4				2.06	-42477.3
2.07	895420			2.07	948735				2.07	28319.3				2.07	-53315.4
2.08	887010			2.08	935854				2.08	22626.2				2.08	-48843.8
2.09	871100			2.09	913218				2.09	18505.7				2.09	-42117.9
2.1	848180			2.1	881182				2.1	15407.7				2.1	-33002
2.11	828360			2.11	840709				2.11	13020.1				2.11	-12348.8
2.12	794480			2.12	793286				2.12	11142.8				2.12	1193.83
2.13	757390			2.13	740773				2.13	9641.09				2.13	16616.6
2.14	717240			2.14	685195				2.14	8421.82				2.14	32045.3
2.15	674320			2.15	628533				2.15	7418.73				2.15	45786.8
2.16	626970			2.16	572559				2.16	6583.85				2.16	54411
2.17	580840			2.17	518715				2.17	5881.73				2.17	62125.2
2.18	523250			2.18	468065				2.18	5285.76				2.18	55184.9
2.19	462580			2.19	421301				2.19	4775.66				2.19	41279.1
2.2	407300			2.2	378783				2.2	4335.75				2.2	28517.3
2.21	347460			2.21	340604				2.21	3953.75				2.21	6855.76
2.22	295320			2.22	306662				2.22	3619.95				2.22	-11341.5
2.23	251280			2.23	276717				2.23	3326.61				2.23	-25436.7
2.24	217070			2.24	250452				2.24	3067.44				2.24	-33381.9
2.25	193990			2.25	227511				2.25	2837.35				2.25	-33520.8
2.26	174820			2.26	207528				2.26	2632.16				2.26	-32708.2
2.27	159730			2.27	190150				2.27	2448.4				2.27	-30420.2
2.28	150760			2.28	175046				2.28	2283.21				2.28	-24286.3
2.29	143710			2.29	161915				2.29	2134.16				2.29	-18205.4
2.3	136470			2.3	150489				2.3	1999.21				2.3	-14019
2.31	133010			2.31	140530				2.31	1876.66				2.31	-7520.38
2.32	125060			2.32	131833				2.32	1765.02				2.32	-6773.37
2.33	121850			2.33	124220				2.33	1663.04				2.33	-2369.53
2.34	117670			2.34	117535				2.34	1569.64				2.34	134.628
2.35	112420			2.35	111649				2.35	1483.89				2.35	770.622
2.36	109910			2.36	106449				2.36	1404.96				2.36	3460.86
2.37	105680			2.37	101839				2.37	1332.17				2.37	3841.24
2.38	102800			2.38	97736.5				2.38	1264.88				2.38	5063.53
2.39	100250			2.39	94072.6				2.39	1202.49				2.39	6177.42
2.4	97800			2.4	90787.7				2.4	1039.32				2.4	7012.29
2.41	95020			2.41	87831.2				2.41	704.77				2.41	7188.84
2.42	93790			2.42	85159.7				2.42	330.578				2.42	8630.33
2.43	90940			2.43	82736.2				2.43	60.7539				2.43	8203.77
2.44	88060			2.44	80529.2				2.44	0				2.44	7530.83
2.45	86990			2.45	78511.3				2.45	0				2.45	8478.7
2.46	83920			2.46	76659.3				2.46	0				2.46	7260.72
2.47	83300			2.47	74953				2.47	0				2.47	8346.98
2.48	82140			2.48	73375.2				2.48	0				2.48	8764.82
2.49	80680			2.49	71910.8				2.49	0				2.49	8769.21
2.5	79740			2.5	70546.9				2.5	0				2.5	9193.11
2.51	78000			2.51	69272.2				2.51	0				2.51	8727.79
2.52	75320			2.52	68077				2.52	0				2.52	7243.01
2.53	75170			2.53	66952.7				2.53	0				2.53	8217.3
2.54	73340			2.54	65891.9				2.54	0				2.54	7448.08
2.55	72780			2.55	64888.1				2.55	0				2.55	7891.87
2.56	71320			2.56	63935.7				2.56	0				2.56	7384.32
2.57	69580			2.57	63029.6				2.57	0				2.57	6550.4
2.58	70470			2.58	62165.9				2.58	0				2.58	8304.11
2.59	67980			2.59	61339.2				2.59	0				2.59	6640.79
2.6	66840			2.6	60547				2.6	0				2.6	6292.96
2.61	66410			2.61	59786.3				2.61	0				2.61	6623.67
2.62	65030			2.62	59054.4				2.62	0				2.62	5975.61
2.63	63560			2.63	58348.8				2.63	0				2.63	5211.19
2.64	62590			2.64	57667.5				2.64	0				2.64	4922.53
2.65	60780			2.65	57008.5				2.65	0				2.65	3771.53
2.66	60080			2.66	56370.1				2.66	0				2.66	3709.91
2.67	59520			2.67	55750.8				2.67	0				2.67	3769.18
2.68	58890			2.68	55149.3				2.68	0				2.68	3740.69
2.69	58050			2.69	54564.3				2.69	0				2.69	3485.67
2.7	57220			2.7	53994.8				2.7	0				2.7	3225.23
2.71	55760			2.71	53439.7				2.71	0				2.71	2320.34
2.72	55050			2.72	52898.1				2.72	0				2.72	2151.91
2.73	53630			2.73	52369.2				2.73	0				2.73	1260.75
2.74	53320			2.74	51852.4				2.74	0				2.74	1467.56
2.75	53370			2.75	51347				2.75	0				2.75	2023.01
2.76	51350			2.76	50852.3				2.76	0				2.76	497.674
2.77	50040			2.77	50367.9				2.77	0				2.77	-327.906
2.78	49330			2.78	49893.3				2.78	0				2.78	-563.255
2.79	50010			2.79	49427.9				2.79	0				2.79	582.058
2.8	48870			2.8	48971.6				2.8	0				2.8	-101.58
2.81	48680			2.81	48523.8				2.81	0				2.81	156.178
2.82	48320			2.82	48084.4				2.82	0				2.82	235.642
2.83	47920			2.83	47652.9				2.83	0				2.83	267.087
2.84	46940			2.84	47229.2				2.84	0				2.84	-289.248
2.85	46900			2.85	46813.2				2.85	0				2.85	86.8487
2.86	45760			2.86	46404.4				2.86	0				2.86	-644.446
2.87	44950			2.87	46003				2.87	0				2.87	-1052.98
2.88	44840			2.88	45608.6				2.88	0				2.88	-768.641
2.89	44830			2.89	45221.3				2.89	0				2.89	-391.334
2.9	44120			2.9	44841				2.9	0				2.9	-721.002
2.91	43400			2.91	44467.6				2.91	0				2.91	-1067.62
2.92	42300			2.92	44101.2				2.92	0				2.92	-1801.19
2.93	42760			2.93	43741.8				2.93	0				2.93	-981.758
2.94	41490			2.94	43389.4				2.94	0				2.94	-1899.4
2.95	41370			2.95	43044.2				2.95	0				2.95	-1674.23
2.96	40660			2.96	42706.4				2.96	0				2.96	-2046.43
2.97	41040			2.97	42376.2				2.97	0				2.97	-1336.19
2.98	40470			2.98	42053.8				2.98	0				2.98	-1583.78
2.99	40090			2.99	41739.5				2.99	0				2.99	-1649.54
3	40280			3	41433.8				3	0				3	-1153.85
3.01	39710			3.01	41137.2				3.01	11.756				3.01	-1427.17
3.02	39440			3.02	40850.1				3.02	46.21				3.02	-1410.05
3.03	38370			3.03	40573.1				3.03	91.3527				3.03	-2203.12
3.04	38820			3.04	40307.1				3.04	129.514				3.04	-1487.09
3.05	39410			3.05	40052.8				3.05	147.183				3.05	-642.794
3.06	39220			3.06	39811.2				3.06	155.455				3.06	-591.151
3.07	38480			3.07	39583.2				3.07	163.768				3.07	-1103.2
3.08	38420			3.08	39370.1				3.08	172.767				3.08	-950.069
3.09	38640			3.09	39173				3.09	182.526				3.09	-533.006
3.1	38660			3.1	38993.3				3.1	193.136				3.1	-333.342
3.11	38630			3.11	38832.5				3.11	204.697				3.11	-202.486
3.12	38100			3.12	38691.9				3.12	217.326				3.12	-591.905
3.13	38160			3.13	38573.1				3.13	231.16				3.13	-413.102
3.14	38250			3.14	38477.6				3.14	246.355				3.14	-227.587
3.15	38910			3.15	38406.8				3.15	263.097				3.15	503.148
3.16	38100			3.16	38362.3				3.16	281.602				3.16	-262.346
3.17	38680			3.17	38345.5				3.17	302.127				3.17	334.542
3.18	39000			3.18	38357.5				3.18	324.974				3.18	642.494
3.19	38580			3.19	38399.7				3.19	350.509				3.19	180.263
3.2	39080			3.2	38473.3				3.2	379.168				3.2	606.663
3.21	38320			3.21	38579.4				3.21	411.48				3.21	-259.455
3.22	38240			3.22	38719.2				3.22	448.093				3.22	-479.221
3.23	38210			3.23	38893.8				3.23	489.803				3.23	-683.784
3.24	39710			3.24	39104.3				3.24	537.597				3.24	605.66
3.25	40110			3.25	39352.2				3.25	592.714				3.25	757.841
3.26	40410			3.26	39638.6				3.26	656.724				3.26	771.39
3.27	40900			3.27	39965.2				3.27	731.635				3.27	934.824
3.28	42050			3.28	40333.5				3.28	820.059				3.28	1716.54
3.29	41350			3.29	40745.2				3.29	925.427				3.29	604.827
3.3	41160			3.3	41202.1				3.3	1052.33				3.3	-42.1235
3.31	42530			3.31	41706.2				3.31	1207				3.31	823.829
3.32	42320			3.32	42259.2				3.32	1398.1				3.32	60.8293
3.33	42790			3.33	42862.9				3.33	1637.86				3.33	-72.8813
3.34	43970			3.34	43518.8				3.34	1944.08				3.34	451.159
3.35	44410			3.35	44228.2				3.35	2343.42				3.35	181.827
3.36	44000			3.36	44991.3				3.36	2878.35				3.36	-991.274
3.37	45460			3.37	45807.1				3.37	3627.92				3.37	-347.082
3.38	47010			3.38	46667.3				3.38	4788.52				3.38	342.72
3.39	49600			3.39	47590.3				3.39	6952.44				3.39	2009.68
3.4	49050			3.4	48571.6				3.4	11756.8				3.4	478.404
3.41	50470			3.41	49594.1				3.41	22539.2				3.41	875.869
3.42	51680			3.42	50648.6				3.42	43310				3.42	1031.45
3.43	52950			3.43	51722				3.43	74261.6				3.43	1228.03
3.44	53280			3.44	52797.4				3.44	104870				3.44	482.55
3.45	54060			3.45	53853.5				3.45	113275				3.45	206.501
3.46	54800			3.46	54863.8				3.46	91924.1				3.46	-63.8337
3.47	55990			3.47	55797.5				3.47	59182				3.47	192.544
3.48	55220			3.48	56619.2				3.48	32516.4				3.48	-1399.24
3.49	57050			3.49	57291.2				3.49	16719.5				3.49	-241.161
3.5	56640			3.5	57774.2				3.5	9138.52				3.5	-1134.25
3.51	55980			3.51	58031.3				3.51	5802.57				3.51	-2051.28
3.52	55360			3.52	58030				3.52	4197.25				3.52	-2669.97
3.53	55270			3.53	57746.5				3.53	3256.72				3.53	-2476.49
3.54	56270			3.54	57168.6				3.54	2623.3				3.54	-898.578
3.55	55070			3.55	56297.9				3.55	2186.68				3.55	-1227.88
3.56	52740			3.56	55150.9				3.56	1883.39				3.56	-2410.92
3.57	54330			3.57	53758.4				3.57	1659.41				3.57	571.618
3.58	53150			3.58	52162.8				3.58	1472.62				3.58	987.224
3.59	50040			3.59	50414.8				3.59	1311.88				3.59	-374.777
3.6	49450			3.6	48568.9				3.6	1180.11				3.6	881.104
3.61	49250			3.61	46679.1				3.61	1073.82				3.61	2570.86
3.62	46030			3.62	44795.3				3.62	987.685				3.62	1234.68
3.63	44080			3.63	42960.3				3.63	917.784				3.63	1119.65
3.64	42630			3.64	41208.8				3.64	861.2				3.64	1421.22
3.65	40960			3.65	39566.4				3.65	815.748				3.65	1393.59
3.66	39230			3.66	38050.8				3.66	779.783				3.66	1179.25
3.67	37830			3.67	36672.1				3.67	752.072				3.67	1157.94
3.68	36360			3.68	35434.7				3.68	731.702				3.68	925.292
3.69	34050			3.69	34338.6				3.69	718.017				3.69	-288.581
3.7	33250			3.7	33380.3				3.7	710.576				3.7	-130.352
3.71	31870			3.71	32554.6				3.71	709.123				3.71	-684.617
3.72	30900			3.72	31854.8				3.72	713.573				3.72	-954.777
3.73	30580			3.73	31273.7				3.73	724.002				3.73	-693.715
3.74	30410			3.74	30804.3				3.74	740.655				3.74	-394.282
3.75	29960			3.75	30439.6				3.75	763.955				3.75	-479.606
3.76	30050			3.76	30173.3				3.76	794.531				3.76	-123.303
3.77	30470			3.77	29999.6				3.77	833.252				3.77	470.418
3.78	29980			3.78	29913.3				3.78	881.283				3.78	66.7051
3.79	28920			3.79	29910				3.79	940.167				3.79	-989.949
3.8	29900			3.8	29985.7				3.8	1011.93				3.8	-85.6881
3.81	30570			3.81	30137.3				3.81	1099.25				3.81	432.74
3.82	30390			3.82	30362				3.82	1205.67				3.82	28.0321
3.83	31270			3.83	30657.6				3.83	1335.97				3.83	612.384
3.84	30790			3.84	31022.4				3.84	1496.6				3.84	-232.434
3.85	32090			3.85	31455				3.85	1693.88				3.85	635.005
3.86	32470			3.86	31954.1				3.86	1924.79				3.86	515.892
3.87	32820			3.87	32518.7				3.87	2209.66				3.87	301.31
3.88	34180			3.88	33147.6				3.88	2592.2				3.88	1032.39
3.89	34080			3.89	33839.5				3.89	3132.01				3.89	240.512
3.9	35570			3.9	34592.5				3.9	3903.16				3.9	977.522
3.91	35120			3.91	35404				3.91	5054.46				3.91	-283.97
3.92	37080			3.92	36270.3				3.92	7060.13				3.92	809.729
3.93	38180			3.93	37186.2				3.93	11314.6				3.93	993.784
3.94	38780			3.94	38144.7				3.94	21006.1				3.94	635.261
3.95	39880			3.95	39136.4				3.95	40853.3				3.95	743.595
3.96	40750			3.96	40148.9				3.96	73336.1				3.96	601.068
3.97	42180			3.97	41166.8				3.97	111289				3.97	1013.25
3.98	41980			3.98	42170.6				3.98	132428				3.98	-190.635
3.99	43200			3.99	43137.5				3.99	118746				3.99	62.459
4	44010			4	44040.7				4	82908.6				4	-30.6825
4.01	45090			4.01	44850				4.01	48111.4				4.01	239.985
4.02	44660			4.02	45533.2				4.02	25138.2				4.02	-873.19
4.03	45750			4.03	46057.1				4.03	13259.7				4.03	-307.056
4.04	46120			4.04	46389.7				4.04	7922.1				4.04	-269.69
4.05	45770			4.05	46502.8				4.05	5483.39				4.05	-732.852
4.06	45520			4.06	46374.6				4.06	4163.26				4.06	-854.62
4.07	45090			4.07	45991.9				4.07	3308.19				4.07	-901.881
4.08	44600			4.08	45352.3				4.08	2697.14				4.08	-752.259
4.09	44200			4.09	44465.1				4.09	2240.29				4.09	-265.116
4.1	44250			4.1	43351.4				4.1	1889.47				4.1	898.638
4.11	41680			4.11	42042				4.11	1614.41				4.11	-362.039
4.12	41500			4.12	40575.8				4.12	1394.92				4.12	924.17
4.13	39880			4.13	38995.9				4.13	1217.07				4.13	884.105
4.14	37790			4.14	37346.5				4.14	1071.02				4.14	443.496
4.15	37040			4.15	35669.9				4.15	949.636				4.15	1370.06
4.16	34920			4.16	34004				4.16	847.696				4.16	915.976
4.17	33650			4.17	32380.5				4.17	761.271				4.17	1269.51
4.18	32900			4.18	30824.2				4.18	687.376				4.18	2075.8
4.19	30120			4.19	29353.1				4.19	623.708				4.19	766.922
4.2	28830			4.2	27978.7				4.2	568.469				4.2	851.326
4.21	27560			4.21	26707				4.21	520.237				4.21	852.994
4.22	26010			4.22	25539.6				4.22	477.879				4.22	470.388
4.23	24340			4.23	24474.6				4.23	440.48				4.23	-134.597
4.24	22870			4.24	23507.6				4.24	407.297				4.24	-637.611
4.25	20990			4.25	22632.7				4.25	377.72				4.25	-1642.68
4.26	20160			4.26	21842.9				4.26	351.246				4.26	-1682.9
4.27	19150			4.27	21130.9				4.27	327.457				4.27	-1980.92
4.28	18870			4.28	20489.4				4.28	306.001				4.28	-1619.36
4.29	18030			4.29	19911.1				4.29	286.584				4.29	-1881.07
4.3	17660			4.3	19389.3				4.3	268.956				4.3	-1729.31
4.31	17030			4.31	18917.8				4.31	252.903				4.31	-1887.79
4.32	16630			4.32	18490.8				4.32	238.245				4.32	-1860.82
4.33	16870			4.33	18103.2				4.33	224.823				4.33	-1233.23
4.34	16480			4.34	17750.4				4.34	212.503				4.34	-1270.4
4.35	16060			4.35	17428.2				4.35	201.168				4.35	-1368.2
4.36	15940			4.36	17133				4.36	190.715				4.36	-1193.02
4.37	15010			4.37	16861.7				4.37	181.056				4.37	-1851.67
4.38	15060			4.38	16611.3				4.38	171.648				4.38	-1551.32
4.39	14970			4.39	16379.5				4.39	146.589				4.39	-1409.52
4.4	14410			4.4	16164.1				4.4	100.478				4.4	-1754.12
4.41	14210			4.41	15963.2				4.41	48.5238				4.41	-1753.22
4.42	14420			4.42	15775.2				4.42	11.4502				4.42	-1355.19
4.43	14100			4.43	15598.6				4.43	0.50729				4.43	-1498.58
4.44	14140			4.44	15432.1				4.44	0				4.44	-1292.13
4.45	14060			4.45	15274.8				4.45	0				4.45	-1214.75
4.46	13390			4.46	15125.5				4.46	0				4.46	-1735.47
4.47	14000			4.47	14983.5				4.47	0				4.47	-983.454
4.48	13780			4.48	14848				4.48	0				4.48	-1067.96
4.49	13810			4.49	14718.3				4.49	0				4.49	-908.331
4.5	12800			4.5	14594				4.5	0				4.5	-1794.01
4.51	12590			4.51	14474.5				4.51	0				4.51	-1884.49
4.52	13570			4.52	14359.3				4.52	0				4.52	-789.322
4.53	12990			4.53	14248.1				4.53	0				4.53	-1258.13
4.54	13100			4.54	14140.5				4.54	0				4.54	-1040.55
4.55	12580			4.55	14036.3				4.55	0				4.55	-1456.3
4.56	13090			4.56	13935.1				4.56	0				4.56	-845.089
4.57	13000			4.57	13836.7				4.57	0				4.57	-836.688
4.58	13350			4.58	13740.9				4.58	0				4.58	-390.878
4.59	12690			4.59	13647.5				4.59	0				4.59	-957.47
4.6	12560			4.6	13556.3				4.6	0				4.6	-996.294
4.61	12260			4.61	13467.2				4.61	0				4.61	-1207.2
4.62	12020			4.62	13380				4.62	0				4.62	-1360.04
4.63	12160			4.63	13294.7				4.63	0				4.63	-1134.71
4.64	12520			4.64	13211.1				4.64	0				4.64	-691.078
4.65	12200			4.65	13129.1				4.65	0				4.65	-929.059
4.66	11240			4.66	13048.6				4.66	0				4.66	-1808.56
4.67	11660			4.67	12969.5				4.67	0				4.67	-1309.5
4.68	11810			4.68	12891.8				4.68	0				4.68	-1081.81
4.69	12220			4.69	12815.4				4.69	0				4.69	-595.415
4.7	11790			4.7	12740.3				4.7	0				4.7	-950.26
4.71	11710			4.71	12666.3				4.71	0				4.71	-956.289
4.72	11590			4.72	12593.5				4.72	0				4.72	-1003.45
4.73	12200			4.73	12521.7				4.73	0				4.73	-321.703
4.74	11530			4.74	12451				4.74	0				4.74	-921
4.75	11770			4.75	12381.3				4.75	0				4.75	-611.304
4.76	11740			4.76	12312.6				4.76	0				4.76	-572.581
4.77	11940			4.77	12244.8				4.77	0				4.77	-304.799
4.78	11730			4.78	12177.9				4.78	0				4.78	-447.926
4.79	11140			4.79	12111.9				4.79	0				4.79	-971.936
4.8	11150			4.8	12046.8				4.8	0				4.8	-896.803
4.81	11450			4.81	11982.5				4.81	0				4.81	-532.504
4.82	11730			4.82	11919				4.82	0.22542				4.82	-189.017
4.83	11080			4.83	11856.3				4.83	16.1818				4.83	-776.321
4.84	10860			4.84	11794.4				4.84	52.3982				4.84	-934.398
4.85	10350			4.85	11733.2				4.85	100.82				4.85	-1383.23
4.86	10840			4.86	11672.8				4.86	141.86				4.86	-832.803
4.87	10470			4.87	11613.1				4.87	162.923				4.87	-1143.1
4.88	11160			4.88	11554.1				4.88	174.119				4.88	-394.105
4.89	10820			4.89	11495.8				4.89	183.439				4.89	-675.809
4.9	10550			4.9	11438.2				4.9	193.528				4.9	-888.198
4.91	10590			4.91	11381.3				4.91	204.471				4.91	-791.26
4.92	10480			4.92	11325				4.92	216.368				4.92	-844.985
4.93	10280			4.93	11269.4				4.93	229.334				4.93	-989.364
4.94	10850			4.94	11214.4				4.94	243.499				4.94	-364.386
4.95	10910			4.95	11160				4.95	259.017				4.95	-250.041
4.96	11140			4.96	11106.3				4.96	276.064				4.96	33.6791
4.97	10240			4.97	11053.2				4.97	294.849				4.97	-813.214
4.98	10840			4.98	11000.7				4.98	315.615				4.98	-160.705
4.99	10100			4.99	10948.8				4.99	338.652				4.99	-848.771
5	10580			5	10897.4				5	364.3				5	-317.355
5.01	10510			5.01	10846.3				5.01	392.971				5.01	-336.261
5.02	10080			5.02	10796.1				5.02	425.156				5.02	-716.142
5.03	10320			5.03	10747				5.03	461.453				5.03	-427.029
5.04	10240			5.04	10698.5				5.04	502.593				5.04	-458.539
5.05	10490			5.05	10650.7				5.05	549.472				5.05	-160.672
5.06	10120			5.06	10603.4				5.06	603.209				5.06	-483.43
5.07	10160			5.07	10556.8				5.07	665.202				5.07	-396.817
5.08	10250			5.08	10510.8				5.08	737.227				5.08	-260.836
5.09	9690			5.09	10465.5				5.09	821.56				5.09	-775.489
5.1	9850			5.1	10420.8				5.1	921.16				5.1	-570.779
5.11	9710			5.11	10376.7				5.11	1039.92				5.11	-666.712
5.12	10200			5.12	10333.3				5.12	1183.07				5.12	-133.289
5.13	10020			5.13	10290.5				5.13	1357.69				5.13	-270.514
5.14	9990			5.14	10248.4				5.14	1573.65				5.14	-258.395
5.15	9840			5.15	10207				5.15	1844.96				5.15	-366.96
5.16	9640			5.16	10166.1				5.16	2191.99				5.16	-526.089
5.17	10020			5.17	10125.9				5.17	2645.49				5.17	-105.852
5.18	9920			5.18	10086.2				5.18	3255.05				5.18	-166.241
5.19	10430			5.19	10047.2				5.19	4116.52				5.19	382.755
5.2	9980			5.2	10008.9				5.2	5477.73				5.2	-28.8512
5.21	9780			5.21	9971.04				5.21	8083.16				5.21	-191.039
5.22	9420			5.22	9933.78				5.22	13900				5.22	-513.784
5.23	9210			5.23	9897.06				5.23	26669				5.23	-687.057
5.24	9480			5.24	9860.82				5.24	50405.6				5.24	-380.818
5.25	9820			5.25	9825.02				5.25	84334.4				5.25	-5.02337
5.26	9930			5.26	9789.62				5.26	115678				5.26	140.382
5.27	9580			5.27	9754.54				5.27	122427				5.27	-174.541
5.28	9650			5.28	9719.72				5.28	100528				5.28	-69.7203
5.29	9600			5.29	9685.08				5.29	66376.1				5.29	-85.08
5.3	9750			5.3	9650.54				5.3	37413.1				5.3	99.4605
5.31	10060			5.31	9616.02				5.31	19591				5.31	443.983
5.32	9600			5.32	9581.43				5.32	10687				5.32	18.5651
5.33	9510			5.33	9546.72				5.33	6669.56				5.33	-36.7215
5.34	10130			5.34	9511.82				5.34	4755.72				5.34	618.18
5.35	9300			5.35	9476.69				5.35	3666.39				5.35	-176.69
5.36	9630			5.36	9441.31				5.36	2939				5.36	188.686
5.37	9180			5.37	9405.7				5.37	2411.5				5.37	-225.699
5.38	9390			5.38	9369.88				5.38	2013.63				5.38	20.1208
5.39	9880			5.39	9333.92				5.39	1705.99				5.39	546.085
5.4	8940			5.4	9297.9				5.4	1463.37				5.4	-357.901
5.41	9560			5.41	9261.84				5.41	1268.76				5.41	298.164
5.42	9530			5.42	9225.88				5.42	1110.35				5.42	304.122
5.43	8850			5.43	9190.12				5.43	979.723				5.43	-340.125
5.44	9340			5.44	9154.67				5.44	870.774				5.44	185.325
5.45	9600			5.45	9119.61				5.45	778.974				5.45	480.386
5.46	9510			5.46	9085.02				5.46	700.916				5.46	424.981
5.47	8860			5.47	9050.95				5.47	633.996				5.47	-190.954
5.48	8550			5.48	9017.47				5.48	576.197				5.48	-467.467
5.49	8980			5.49	8984.59				5.49	525.938				5.49	-4.59498
5.5	9090			5.5	8952.36				5.5	481.964				5.5	137.637
5.51	9500			5.51	8920.78				5.51	443.273				5.51	579.215
5.52	9310			5.52	8889.87				5.52	409.051				5.52	420.131
5.53	9260			5.53	8859.62				5.53	378.693				5.53	400.384
5.54	8990			5.54	8830.02				5.54	351.826				5.54	159.978
5.55	9290			5.55	8801.08				5.55	327.966				5.55	488.917
5.56	9190			5.56	8772.79				5.56	306.593				5.56	417.211
5.57	9550			5.57	8745.13				5.57	287.175				5.57	804.869
5.58	9070			5.58	8718.1				5.58	269.459				5.58	351.904
5.59	8940			5.59	8691.65				5.59	253.286				5.59	248.346
5.6	9280			5.6	8665.71				5.6	238.554				5.6	614.292
5.61	8920			5.61	8640.16				5.61	225.106				5.61	279.837
5.62	8970			5.62	8616.07				5.62	212.801				5.62	353.927
5.63	8840			5.63	8592.68				5.63	201.518				5.63	247.321
5.64	8950			5.64	8570				5.64	191.153				5.64	379.997
5.65	8810			5.65	8548.07				5.65	181.612				5.65	261.93
5.66	8910			5.66	8526.91				5.66	172.818				5.66	383.089
5.67	9210			5.67	8506.56				5.67	158.765				5.67	703.436
5.68	9010			5.68	8487.07				5.68	126.357				5.68	522.929
5.69	8780			5.69	8468.48				5.69	79.4856				5.69	311.518
5.7	8570			5.7	8450.85				5.7	34.9241				5.7	119.145
5.71	8870			5.71	8434.25				5.71	11.6499				5.71	435.748
5.72	8450			5.72	8418.75				5.72	4.58262				5.72	31.2528
5.73	8420			5.73	8404.42				5.73	4.9221				5.73	15.5816
5.74	8270			5.74	8391.35				5.74	5.34999				5.74	-121.353
5.75	9070			5.75	8379.65				5.75	5.83607				5.75	690.354
5.76	8750			5.76	8369.4				5.76	6.39132				5.76	380.603
5.77	8860			5.77	8360.72				5.77	7.0295				5.77	499.284
5.78	8880			5.78	8353.71				5.78	7.76792				5.78	526.287
5.79	8440			5.79	8348.51				5.79	8.62862				5.79	91.4943
5.8	8200			5.8	8345.21				5.8	9.64005				5.8	-145.209
5.81	8800			5.81	8343.94				5.81	10.8394				5.81	456.06
5.82	8540			5.82	8344.81				5.82	12.2759				5.82	195.192
5.83	8330			5.83	8347.91				5.83	14.0161				5.83	-17.9142
5.84	8670			5.84	8353.35				5.84	16.1513				5.84	316.652
5.85	8350			5.85	8361.18				5.85	18.8095				5.85	-11.1808
5.86	8600			5.86	8371.46				5.86	22.1742				5.86	228.541
5.87	8420			5.87	8384.2				5.87	26.5168				5.87	35.8003
5.88	7990			5.88	8399.38				5.88	32.2558				5.88	-409.384
5.89	8780			5.89	8416.95				5.89	40.1125				5.89	363.05
5.9	8540			5.9	8436.78				5.9	51.6806				5.9	103.219
5.91	8170			5.91	8458.7				5.91	71.5303				5.91	-288.701
5.92	8890			5.92	8482.47				5.92	112.946				5.92	407.535
5.93	8290			5.93	8507.75				5.93	206.514				5.93	-217.75
5.94	8390			5.94	8534.14				5.94	398.601				5.94	-144.144
5.95	8650			5.95	8561.14				5.95	717.533				5.95	88.8567
5.96	8320			5.96	8588.15				5.96	1103.78				5.96	-268.146
5.97	8510			5.97	8614.45				5.97	1350.55				5.97	-104.453
5.98	8210			5.98	8639.27				5.98	1280.04				5.98	-429.274
5.99	8330			5.99	8661.74				5.99	967.287				5.99	-331.744
6	8370			6	8680.94				6	602.226				6	-310.942
6.01	8390			6.01	8695.92				6.01	329.741				6.01	-305.925
6.02	7930			6.02	8705.77				6.02	174.032				6.02	-775.773
6.03	8350			6.03	8709.64				6.03	99.1097				6.03	-359.636
6.04	8180			6.04	8706.79				6.04	65.0197				6.04	-526.788
6.05	7970			6.05	8696.68				6.05	47.8746				6.05	-726.683
6.06	7710			6.06	8679				6.06	37.5178				6.06	-968.999
6.07	8380			6.07	8653.67				6.07	30.3627				6.07	-273.674
6.08	9080			6.08	8620.92				6.08	25.0888				6.08	459.078
6.09	8470			6.09	8581.24				6.09	21.0715				6.09	-111.237
6.1	8110			6.1	8535.31				6.1	17.9411				6.1	-425.313
6.11	8290			6.11	8484.08				6.11	15.4558				6.11	-194.084
6.12	8910			6.12	8428.62				6.12	13.4508				6.12	481.384
6.13	8890			6.13	8370.04				6.13	11.8104				6.13	519.962
6.14	8130			6.14	8309.49				6.14	10.4516				6.14	-179.485
6.15	8840			6.15	8248.04				6.15	9.31371				6.15	591.961
6.16	8660			6.16	8186.68				6.16	8.35145				6.16	473.319
6.17	8660			6.17	8126.26				6.17	7.53056				6.17	533.739
6.18	8130			6.18	8067.48				6.18	6.8247				6.18	62.5208
6.19	8280			6.19	8010.88				6.19	6.21341				6.19	269.119
6.2	7980			6.2	7956.86				6.2	5.68055				6.2	23.1354
6.21	8280			6.21	7905.69				6.21	5.21327				6.21	374.306
6.22	8480			6.22	7857.52				6.22	4.80127				6.22	622.484
6.23	8310			6.23	7812.38				6.23	4.43616				6.23	497.616
6.24	8310			6.24	7770.27				6.24	4.11111				6.24	539.728
6.25	7970			6.25	7731.1				6.25	3.82047				6.25	238.901
6.26	8390			6.26	7694.74				6.26	3.55956				6.26	695.258
6.27	7900			6.27	7661.05				6.27	3.32445				6.27	238.948
6.28	8460			6.28	7629.86				6.28	3.11187				6.28	830.138
6.29	8100			6.29	7601				6.29	2.91902				6.29	498.997
6.3	7720			6.3	7574.3				6.3	2.74353				6.3	145.7
6.31	8200			6.31	7549.59				6.31	2.5834				6.31	650.413
6.32	8790			6.32	7526.7				6.32	2.43687				6.32	1263.3
6.33	8360			6.33	7505.51				6.33	2.30246				6.33	854.495
6.34	7450			6.34	7485.85				6.34	2.17886				6.34	-35.8489
6.35	8270			6.35	7467.61				6.35	2.06494				6.35	802.388
6.36	8330			6.36	7450.68				6.36	1.95972				6.36	879.319
6.37	8580			6.37	7434.96				6.37	1.85876				6.37	1145.04
6.38	8310			6.38	7420.35				6.38	1.5976				6.38	889.653
6.39	7680			6.39	7406.77				6.39	1.16182				6.39	273.225
6.4	8450			6.4	7394.17				6.4	0.63017				6.4	1055.83
6.41	8440			6.41	7382.48				6.41	0.21563				6.41	1057.52
6.42	7420			6.42	7371.66				6.42	0.04601				6.42	48.3434
6.43	7900			6.43	7361.65				6.43	0				6.43	538.348
6.44	8320			6.44	7352.44				6.44	0				6.44	967.563
6.45	8160			6.45	7343.99				6.45	0.17194				6.45	816.012
6.46	8530			6.46	7336.29				6.46	7.36859				6.46	1193.71
6.47	8600			6.47	7329.32				6.47	21.6765				6.47	1270.67
6.48	8430			6.48	7323.1				6.48	41.0302				6.48	1106.9
6.49	8100			6.49	7317.61				6.49	58.0327				6.49	782.394
6.5	8240			6.5	7312.86				6.5	67.7214				6.5	927.136
6.51	8010			6.51	7308.89				6.51	73.9337				6.51	701.113
6.52	8040			6.52	7305.7				6.52	77.8825				6.52	734.301
6.53	7900			6.53	7303.33				6.53	82.156				6.53	596.668
6.54	7940			6.54	7301.82				6.54	86.7909				6.54	638.176
6.55	7930			6.55	7301.22				6.55	91.829				6.55	628.778
6.56	7890			6.56	7301.58				6.56	97.3184				6.56	588.418
6.57	7900			6.57	7302.97				6.57	103.315				6.57	597.032
6.58	7580			6.58	7305.46				6.58	109.882				6.58	274.544
6.59	7880			6.59	7309.13				6.59	117.096				6.59	570.87
6.6	8430			6.6	7314.09				6.6	125.042				6.6	1115.91
6.61	8430			6.61	7320.43				6.61	133.825				6.61	1109.57
6.62	7920			6.62	7328.29				6.62	143.566				6.62	591.707
6.63	7830			6.63	7337.8				6.63	154.408				6.63	492.199
6.64	7640			6.64	7349.11				6.64	166.525				6.64	290.892
6.65	8160			6.65	7362.38				6.65	180.123				6.65	797.622
6.66	8320			6.66	7377.79				6.66	195.453				6.66	942.207
6.67	8630			6.67	7395.55				6.67	212.824				6.67	1234.45
6.68	8490			6.68	7415.86				6.68	232.611				6.68	1074.14
6.69	8250			6.69	7438.95				6.69	255.284				6.69	811.046
6.7	8500			6.7	7465.07				6.7	281.431				6.7	1034.93
6.71	8580			6.71	7494.47				6.71	311.796				6.71	1085.53
6.72	8230			6.72	7527.41				6.72	347.336				6.72	702.59
6.73	8300			6.73	7564.13				6.73	389.289				6.73	735.867
6.74	7990			6.74	7604.91				6.74	440.772				6.74	385.094
6.75	8250			6.75	7649.99				6.75	504.547				6.75	600.01
6.76	8340			6.76	7699.62				6.76	583.015				6.76	640.383
6.77	8080			6.77	7753.99				6.77	678.638				6.77	326.006
6.78	8500			6.78	7813.28				6.78	795.512				6.78	686.716
6.79	8110			6.79	7877.6				6.79	943.159				6.79	232.401
6.8	8470			6.8	7946.98				6.8	1134.53				6.8	523.022
6.81	8380			6.81	8021.38				6.81	1391.37				6.81	358.621
6.82	8480			6.82	8100.65				6.82	1754.37				6.82	379.349
6.83	8040			6.83	8184.53				6.83	2329.7				6.83	-144.527
6.84	8460			6.84	8272.6				6.84	3434.65				6.84	187.399
6.85	8560			6.85	8364.31				6.85	5892.32				6.85	195.691
6.86	8670			6.86	8458.92				6.86	11225				6.86	211.077
6.87	8570			6.87	8555.54				6.87	20997.5				6.87	14.4645
6.88	8440			6.88	8653.06				6.88	34794.5				6.88	-213.056
6.89	8640			6.89	8750.22				6.89	47409.8				6.89	-110.219
6.9	8370			6.9	8845.59				6.9	50425.2				6.9	-475.594
6.91	8710			6.91	8937.62				6.91	42976.5				6.91	-227.619
6.92	8940			6.92	9024.64				6.92	30027.5				6.92	-84.6405
6.93	9150			6.93	9104.97				6.93	17802				6.93	45.0289
6.94	9030			6.94	9176.97				6.94	9628.04				6.94	-146.965
6.95	8950			6.95	9239.1				6.95	5238.94				6.95	-289.101
6.96	9020			6.96	9290.08				6.96	3176.3				6.96	-270.075
6.97	8760			6.97	9328.89				6.97	2214.55				6.97	-568.89
6.98	8460			6.98	9354.94				6.98	1701.42				6.98	-894.941
6.99	9350			6.99	9368.07				6.99	1376.87				6.99	-18.0718
7	9320			7	9368.61				7	1149.52				7	-48.6137
7.01	9220			7.01	9357.39				7.01	983.393				7.01	-137.387
7.02	8920			7.02	9335.67				7.02	860.159				7.02	-415.669
7.03	9270			7.03	9305.12				7.03	768.76				7.03	-35.1212
7.04	9120			7.04	9267.7				7.04	702.209				7.04	-147.701
7.05	9300			7.05	9225.55				7.05	656.209				7.05	74.4542
7.06	9170			7.06	9180.85				7.06	628.452				7.06	-10.8543
7.07	8890			7.07	9135.76				7.07	618.34				7.07	-245.764
7.08	9030			7.08	9092.25				7.08	627.054				7.08	-62.2536
7.09	8930			7.09	9052.05				7.09	658.173				7.09	-122.052
7.1	9730			7.1	9016.58				7.1	720.04				7.1	713.425
7.11	9310			7.11	8986.89				7.11	835.367				7.11	323.114
7.12	8960			7.12	8963.67				7.12	1073.79				7.12	-3.66721
7.13	8920			7.13	8947.22				7.13	1624.85				7.13	-27.2201
7.14	8840			7.14	8937.47				7.14	2865.75				7.14	-97.4739
7.15	8970			7.15	8934				7.15	5241.72				7.15	35.9954
7.16	8680			7.16	8936.06				7.16	8789.1				7.16	-256.063
7.17	8970			7.17	8942.61				7.17	12391				7.17	27.3873
7.18	8570			7.18	8952.37				7.18	13769.8				7.18	-382.368
7.19	8280			7.19	8963.85				7.19	12250.4				7.19	-683.848
7.2	8230			7.2	8975.43				7.2	8986.6				7.2	-745.428
7.21	8720			7.21	8985.41				7.21	5557.34				7.21	-265.409
7.22	8390			7.22	8992.09				7.22	3097.61				7.22	-602.086
7.23	8640			7.23	8993.82				7.23	1706.94				7.23	-353.822
7.24	8580			7.24	8989.14				7.24	1031.34				7.24	-409.135
7.25	8820			7.25	8976.77				7.25	715.611				7.25	-156.768
7.26	8690			7.26	8955.76				7.26	550.85				7.26	-265.757
7.27	8310			7.27	8925.49				7.27	447.986				7.27	-615.493
7.28	8430			7.28	8885.75				7.28	375.167				7.28	-455.747
7.29	8970			7.29	8836.68				7.29	320.395				7.29	133.317
7.3	8560			7.3	8778.84				7.3	275.16				7.3	-218.842
7.31	8480			7.31	8713.1				7.31	231.009				7.31	-233.097
7.32	8650			7.32	8640.59				7.32	188.21				7.32	9.40862
7.33	8530			7.33	8562.66				7.33	150.059				7.33	-32.6637
7.34	8650			7.34	8480.76				7.34	123.465				7.34	169.24
7.35	8430			7.35	8396.36				7.35	105.233				7.35	33.6445
7.36	7920			7.36	8310.88				7.36	93.3549				7.36	-390.876
7.37	8700			7.37	8225.64				7.37	83.8283				7.37	474.357
7.38	8060			7.38	8141.82				7.38	75.6857				7.38	-81.824
7.39	8630			7.39	8060.41				7.39	68.6721				7.39	569.592
7.4	8340			7.4	7982.19				7.4	62.5883				7.4	357.806
7.41	8550			7.41	7907.79				7.41	57.2773				7.41	642.21
7.42	8360			7.42	7837.63				7.42	52.6136				7.42	522.374
7.43	8700			7.43	7771.97				7.43	48.4965				7.43	928.027
7.44	8410			7.44	7710.96				7.44	44.8437				7.44	699.037
7.45	8130			7.45	7654.61				7.45	41.5881				7.45	475.387
7.46	8240			7.46	7602.85				7.46	38.6742				7.46	637.148
7.47	8210			7.47	7555.54				7.47	36.0558				7.47	654.462
7.48	8400			7.48	7512.48				7.48	33.6944				7.48	887.521
7.49	7900			7.49	7473.45				7.49	31.5573				7.49	426.549
7.5	8140			7.5	7438.21				7.5	29.6172				7.5	701.791
7.51	8380			7.51	7406.5				7.51	27.8504				7.51	973.5
7.52	8280			7.52	7378.07				7.52	26.2387				7.52	901.932
7.53	8260			7.53	7352.66				7.53	24.7764				7.53	907.335
7.54	8010			7.54	7330.05				7.54	23.4445				7.54	679.946
7.55	8170			7.55	7310.01				7.55	22.2269				7.55	859.991
7.56	7940			7.56	7292.32				7.56	21.1005				7.56	647.681
7.57	7940			7.57	7276.79				7.57	20.0524				7.57	663.207
7.58	8100			7.58	7263.25				7.58	18.6733				7.58	836.746
7.59	7760			7.59	7251.54				7.59	15.2673				7.59	508.459
7.6	7910			7.6	7241.51				7.6	10.5574				7.6	668.487
7.61	8100			7.61	7233.04				7.61	5.43083				7.61	866.959
7.62	7850			7.62	7226.01				7.62	2.10653				7.62	623.987
7.63	8070			7.63	7220.33				7.63	0.56353				7.63	849.667
7.64	7890			7.64	7215.92				7.64	0.16808				7.64	674.084
7.65	8180			7.65	7212.69				7.65	0.17881				7.65	967.309
7.66	8000			7.66	7210.6				7.66	0.19061				7.66	789.4
7.67	7950			7.67	7209.6				7.67	0.2036				7.67	740.405
7.68	7670			7.68	7209.64				7.68	0.21797				7.68	460.36
7.69	7430			7.69	7210.71				7.69	0.23392				7.69	219.291
7.7	7920			7.7	7212.79				7.7	0.25168				7.7	707.213
7.71	7780			7.71	7215.87				7.71	0.27153				7.71	564.134
7.72	8050			7.72	7219.95				7.72	0.29384				7.72	830.049
7.73	8070			7.73	7225.05				7.73	0.319				7.73	844.95
7.74	7760			7.74	7231.18				7.74	0.34753				7.74	528.816
7.75	7730			7.75	7238.38				7.75	0.38005				7.75	491.622
7.76	7920			7.76	7246.67				7.76	0.41736				7.76	673.333
7.77	7380			7.77	7256.09				7.77	0.46042				7.77	123.911
7.78	7700			7.78	7266.69				7.78	0.5105				7.78	433.311
7.79	7950			7.79	7278.51				7.79	0.56917				7.79	671.487
7.8	7680			7.8	7291.61				7.8	0.63854				7.8	388.388
7.81	7960			7.81	7306.03				7.81	0.72135				7.81	653.965
7.82	7800			7.82	7321.83				7.82	0.8213				7.82	478.173
7.83	8040			7.83	7339.02				7.83	0.94341				7.83	700.977
7.84	7710			7.84	7357.68				7.84	1.09472				7.84	352.319
7.85	7690			7.85	7377.82				7.85	1.28524				7.85	312.175
7.86	8110			7.86	7399.44				7.86	1.52962				7.86	710.556
7.87	8180			7.87	7422.52				7.87	1.85018				7.87	757.478
7.88	7330			7.88	7447.02				7.88	2.28406				7.88	-117.016
7.89	7650			7.89	7472.85				7.89	2.90829				7.89	177.15
7.9	7910			7.9	7499.91				7.9	3.93479				7.9	410.09
7.91	7730			7.91	7528.04				7.91	5.98964				7.91	201.957
7.92	7630			7.92	7557.05				7.92	10.5962				7.92	72.9543
7.93	7440			7.93	7586.67				7.93	20.2861				7.93	-146.668
7.94	7760			7.94	7616.61				7.94	37.1174				7.94	143.393
7.95	7480			7.95	7646.51				7.95	59.1819				7.95	-166.508
7.96	7950			7.96	7675.97				7.96	76.615				7.96	274.029
7.97	7610			7.97	7704.55				7.97	77.9431				7.97	-94.5525
7.98	7390			7.98	7731.78				7.98	65.5168				7.98	-341.776
7.99	7450			7.99	7757.15				7.99	46.0559				7.99	-307.147
8	7770			8	7780.17				8	27.6528				8	-10.1707
8.01	7200			8.01	7800.37				8.01	15.146				8.01	-600.367
8.02	7530			8.02	7817.3				8.02	8.27082				8.02	-287.297
8.03	7410			8.03	7830.58				8.03	4.96844				8.03	-420.584
8.04	7570			8.04	7839.94				8.04	3.41228				8.04	-269.936
8.05	7560			8.05	7845.16				8.05	2.58158				8.05	-285.16
8.06	7620			8.06	7846.18				8.06	2.05428				8.06	-226.182
8.07	7200			8.07	7843.05				8.07	1.67995				8.07	-643.047
8.08	8130			8.08	7835.93				8.08	1.39983				8.08	294.074
8.09	7850			8.09	7825.1				8.09	1.1841				8.09	24.8996
8.1	7860			8.1	7810.95				8.1	1.01444				8.1	49.0481
8.11	7630			8.11	7793.94				8.11	0.87867				8.11	-163.94
8.12	7060			8.12	7774.58				8.12	0.76835				8.12	-714.576
8.13	7810			8.13	7753.4				8.13	0.67752				8.13	56.5976
8.14	7350			8.14	7730.96				8.14	0.60185				8.14	-380.961
8.15	7890			8.15	7707.77				8.15	0.53816				8.15	182.225
8.16	7570			8.16	7684.33				8.16	0.48405				8.16	-114.33
8.17	7140			8.17	7661.06				8.17	0.43769				8.17	-521.061
8.18	7640			8.18	7638.34				8.18	0.39768				8.18	1.65909
8.19	7260			8.19	7616.48				8.19	0.36291				8.19	-356.482
8.2	8040			8.2	7595.73				8.2	0.3325				8.2	444.268
8.21	7450			8.21	7576.28				8.21	0.30575				8.21	-126.277
8.22	7180			8.22	7558.25				8.22	0.2821				8.22	-378.252
8.23	7840			8.23	7541.74				8.23	0.26109				8.23	298.26
8.24	7520			8.24	7526.79				8.24	2.66291				8.24	-6.78699
8.25	7500			8.25	7513.4				8.25	9.51684				8.25	-13.404
8.26	8240			8.26	7501.58				8.26	18.5892				8.26	738.423
8.27	7560			8.27	7491.27				8.27	28.2755				8.27	68.727
8.28	7320			8.28	7482.44				8.28	34.6878				8.28	-162.445
8.29	8050			8.29	7475.04				8.29	39.5561				8.29	574.963
8.3	7620			8.3	7468.99				8.3	42.4771				8.3	151.012
8.31	7900			8.31	7464.24				8.31	44.7599				8.31	435.762
8.32	7970			8.32	7460.73				8.32	47.2348				8.32	509.275
8.33	7730			8.33	7458.39				8.33	49.9236				8.33	271.607
8.34	7510			8.34	7457.19				8.34	52.8514				8.34	52.8127
8.35	7640			8.35	7457.06				8.35	56.0469				8.35	182.937
8.36	7460			8.36	7457.98				8.36	59.5435				8.36	2.02134
8.37	8160			8.37	7459.9				8.37	63.3735				8.37	700.098
8.38	8150			8.38	7462.81				8.38	67.5771				8.38	687.191
8.39	7670			8.39	7466.68				8.39	72.213				8.39	203.32
8.4	7770			8.4	7471.51				8.4	77.3505				8.4	298.493
8.41	7450			8.41	7477.29				8.41	83.0752				8.41	-27.2892
8.42	7660			8.42	7484.03				8.42	89.4694				8.42	175.968
8.43	7370			8.43	7491.75				8.43	96.6393				8.43	-121.75
8.44	7830			8.44	7500.47				8.44	104.707				8.44	329.534
8.45	7520			8.45	7510.21				8.45	113.828				8.45	9.7918
8.46	7270			8.46	7521.01				8.46	124.193				8.46	-251.014
8.47	7490			8.47	7532.93				8.47	136.037				8.47	-42.9261
8.48	7590			8.48	7545.99				8.48	149.657				8.48	44.0072
8.49	7290			8.49	7560.27				8.49	165.425				8.49	-270.268
8.5	8470			8.5	7575.81				8.5	183.815				8.5	894.193
8.51	8310			8.51	7592.67				8.51	205.44				8.51	717.329
8.52	8430			8.52	7610.92				8.52	231.106				8.52	819.083
8.53	8360			8.53	7630.6				8.53	261.878				8.53	729.398
8.54	7450			8.54	7651.78				8.54	299.199				8.54	-201.779
8.55	7740			8.55	7674.49				8.55	345.057				8.55	65.5109
8.56	7900			8.56	7698.76				8.56	402.244				8.56	201.237
8.57	7790			8.57	7724.61				8.57	474.786				8.57	65.385
8.58	8150			8.58	7752.03				8.58	568.663				8.58	397.965
8.59	7690			8.59	7780.99				8.59	693.247				8.59	-90.9873
8.6	7980			8.6	7811.4				8.6	865.429				8.6	168.598
8.61	8080			8.61	7843.17				8.61	1125.35				8.61	236.829
8.62	8030			8.62	7876.14				8.62	1591.32				8.62	153.859
8.63	8070			8.63	7910.11				8.63	2591.79				8.63	159.889
8.64	8010			8.64	7944.82				8.64	4812.54				8.64	65.1762
8.65	8110			8.65	7979.97				8.65	9135.93				8.65	130.03
8.66	8040			8.66	8015.18				8.66	15817.5				8.66	24.8157
8.67	8380			8.67	8050.05				8.67	23123.1				8.67	329.954
8.68	7700			8.68	8084.09				8.68	26804.7				8.68	-384.088
8.69	7870			8.69	8116.8				8.69	25049.5				8.69	-246.804
8.7	7820			8.7	8147.66				8.7	19958.4				8.7	-327.662
8.71	8000			8.71	8176.12				8.71	13434.4				8.71	-176.121
8.72	8080			8.72	8201.65				8.72	7879.01				8.72	-121.648
8.73	8110			8.73	8223.74				8.73	4310.2				8.73	-113.742
8.74	8180			8.74	8241.96				8.74	2409.93				8.74	-61.9581
8.75	7830			8.75	8255.93				8.75	1505.71				8.75	-425.926
8.76	8200			8.76	8265.37				8.76	1069.28				8.76	-65.3745
8.77	8130			8.77	8270.15				8.77	825.206				8.77	-140.145
8.78	8090			8.78	8270.2				8.78	664.564				8.78	-180.204
8.79	7670			8.79	8265.65				8.79	548.469				8.79	-595.645
8.8	8200			8.8	8256.69				8.8	460.822				8.8	-56.6878
8.81	8090			8.81	8243.66				8.81	392.956				8.81	-153.664
8.82	8480			8.82	8227				8.82	339.387				8.82	252.999
8.83	7890			8.83	8207.2				8.83	296.425				8.83	-317.202
8.84	8180			8.84	8184.82				8.84	261.498				8.84	-4.8175
8.85	8050			8.85	8160.42				8.85	232.777				8.85	-110.421
8.86	8020			8.86	8134.58				8.86	208.931				8.86	-114.577
8.87	8010			8.87	8107.84				8.87	188.977				8.87	-97.8358
8.88	8290			8.88	8080.79				8.88	172.178				8.88	209.209
8.89	8340			8.89	8053.84				8.89	157.975				8.89	286.16
8.9	8090			8.9	8027.38				8.9	145.939				8.9	62.6181
8.91	7980			8.91	8001.75				8.91	135.744				8.91	-21.7493
8.92	8230			8.92	7977.21				8.92	127.141				8.92	252.79
8.93	7880			8.93	7953.97				8.93	119.941				8.93	-73.9712
8.94	8230			8.94	7932.18				8.94	114.01				8.94	297.82
8.95	8320			8.95	7911.93				8.95	109.26				8.95	408.067
8.96	8370			8.96	7893.28				8.96	105.643				8.96	476.716
8.97	8030			8.97	7876.25				8.97	103.161				8.97	153.749
8.98	8430			8.98	7860.82				8.98	101.862				8.98	569.181
8.99	8370			8.99	7846.95				8.99	101.86				8.99	523.047
9	7750			9	7834.6				9	103.348				9	-84.597
9.01	7830			9.01	7823.69				9.01	106.635				9.01	6.31526
9.02	7890			9.02	7814.14				9.02	112.202				9.02	75.8603
9.03	7500			9.03	7805.88				9.03	120.802				9.03	-305.88
9.04	7720			9.04	7798.82				9.04	133.693				9.04	-78.8216
9.05	7830			9.05	7792.88				9.05	153.404				9.05	37.1223
9.06	7610			9.06	7787.96				9.06	186.694				9.06	-177.963
9.07	7740			9.07	7783.99				9.07	253.737				9.07	-43.9927
9.08	7870			9.08	7780.89				9.08	405.406				9.08	89.1153
9.09	7670			9.09	7778.56				9.09	728.776				9.09	-108.559
9.1	7730			9.1	7776.94				9.1	1310.58				9.1	-46.9375
9.11	7630			9.11	7775.95				9.11	2112.68				9.11	-145.946
9.12	8080			9.12	7775.51				9.12	2820.79				9.12	304.488
9.13	7570			9.13	7775.57				9.13	2976.41				9.13	-205.567
9.14	7920			9.14	7776.04				9.14	2623.3				9.14	143.956
9.15	7800			9.15	7776.88				9.15	1996.15				9.15	23.1184
9.16	7650			9.16	7778.02				9.16	1291.37				9.16	-128.019
9.17	7990			9.17	7779.4				9.17	741.417				9.17	210.601
9.18	7710			9.18	7780.96				9.18	405.641				9.18	-70.9613
9.19	8040			9.19	7782.7				9.19	232.541				9.19	257.301
9.2	7810			9.2	7784.58				9.2	150.71				9.2	25.4209
9.21	7890			9.21	7786.54				9.21	109.945				9.21	103.456
9.22	7370			9.22	7788.57				9.22	86.0018				9.22	-418.568
9.23	7900			9.23	7790.63				9.23	69.7038				9.23	109.37
9.24	8060			9.24	7792.72				9.24	57.725				9.24	267.284
9.25	7830			9.25	7794.82				9.25	48.5897				9.25	35.1831
9.26	7910			9.26	7796.93				9.26	41.4572				9.26	113.069
9.27	7660			9.27	7799.06				9.27	35.7831				9.27	-139.058
9.28	7630			9.28	7801.2				9.28	31.1964				9.28	-171.203
9.29	8390			9.29	7803.37				9.29	27.4365				9.29	586.627
9.3	7410			9.3	7805.58				9.3	24.3165				9.3	-395.577
9.31	7370			9.31	7807.82				9.31	21.6991				9.31	-437.824
9.32	8010			9.32	7810.12				9.32	19.4822				9.32	199.875
9.33	7510			9.33	7812.49				9.33	17.588				9.33	-302.487
9.34	7630			9.34	7814.92				9.34	15.957				9.34	-184.919
9.35	7550			9.35	7817.43				9.35	14.5426				9.35	-267.428
9.36	7820			9.36	7820.02				9.36	13.308				9.36	-0.01806
9.37	7580			9.37	7822.69				9.37	12.2242				9.37	-242.693
9.38	8080			9.38	7825.45				9.38	11.2674				9.38	254.545
9.39	7550			9.39	7828.3				9.39	10.4187				9.39	-278.304
9.4	7640			9.4	7831.24				9.4	9.66229				9.4	-191.24
9.41	8000			9.41	7834.26				9.41	8.98533				9.41	165.74
9.42	7580			9.42	7837.36				9.42	8.37707				9.42	-257.362
9.43	7480			9.43	7840.54				9.43	7.82852				9.43	-360.543
9.44	7760			9.44	7843.8				9.44	7.33211				9.44	-83.7972
9.45	7550			9.45	7847.12				9.45	6.88144				9.45	-297.122
9.46	7610			9.46	7850.51				9.46	6.47107				9.46	-240.512
9.47	7570			9.47	7853.96				9.47	6.09632				9.47	-283.962
9.48	7630			9.48	7857.47				9.48	5.7532				9.48	-227.469
9.49	7450			9.49	7861.03				9.49	5.43824				9.49	-411.027
9.5	8080			9.5	7864.63				9.5	5.14845				9.5	215.368
9.51	7340			9.51	7868.28				9.51	4.8815				9.51	-528.281
9.52	7580			9.52	7871.97				9.52	4.79202				9.52	-291.967
9.53	7400			9.53	7875.69				9.53	4.76177				9.53	-475.689
9.54	7890			9.54	7879.44				9.54	4.33116				9.54	10.5584
9.55	7950			9.55	7883.22				9.55	3.71798				9.55	66.7779
9.56	8040			9.56	7887.03				9.56	2.9213				9.56	152.973
9.57	7500			9.57	7890.85				9.57	2.47221				9.57	-390.854
9.58	7880			9.58	7894.7				9.58	2.21162				9.58	-14.6999
9.59	7740			9.59	7898.56				9.59	2.12386				9.59	-158.562
9.6	8040			9.6	7902.44				9.6	2.24108				9.6	137.562
9.61	7800			9.61	7906.33				9.61	2.36944				9.61	-106.327
9.62	7810			9.62	7910.23				9.62	2.50914				9.62	-100.225
9.63	7960			9.63	7914.13				9.63	2.66158				9.63	45.869
9.64	7820			9.64	7918.04				9.64	2.82833				9.64	-98.0437
9.65	7430			9.65	7921.96				9.65	3.01124				9.65	-491.961
9.66	7680			9.66	7925.88				9.66	3.21249				9.66	-245.882
9.67	7580			9.67	7929.81				9.67	3.43459				9.67	-349.805
9.68	7550			9.68	7933.73				9.68	3.68053				9.68	-383.73
9.69	7870			9.69	7937.65				9.69	3.95385				9.69	-67.6535
9.7	8070			9.7	7941.58				9.7	4.25875				9.7	128.424
9.71	7380			9.71	7945.5				9.71	4.60031				9.71	-565.497
9.72	7740			9.72	7949.41				9.72	4.98462				9.72	-209.415
9.73	7860			9.73	7953.33				9.73	5.41913				9.73	-93.3288
9.74	7970			9.74	7957.24				9.74	5.91296				9.74	12.7617
9.75	7940			9.75	7961.14				9.75	6.47741				9.75	-21.1428
9.76	7830			9.76	7965.04				9.76	7.12658				9.76	-135.042
9.77	7780			9.77	7968.93				9.77	7.87829				9.77	-188.933
9.78	7480			9.78	7972.82				9.78	8.75527				9.78	-492.818
9.79	7790			9.79	7976.69				9.79	9.78691				9.79	-186.695
9.8	7700			9.8	7980.56				9.8	11.0117				9.8	-280.564
9.81	7640			9.81	7984.43				9.81	12.4809				9.81	-344.425
9.82	7450			9.82	7988.28				9.82	14.2637				9.82	-538.277
9.83	7570			9.83	7992.12				9.83	16.4557				9.83	-422.119
9.84	7570			9.84	7995.95				9.84	19.1916				9.84	-425.952
9.85	7640			9.85	7999.77				9.85	22.6654				9.85	-359.775
9.86	7840			9.86	8003.59				9.86	27.1668				9.86	-163.588
9.87	7590			9.87	8007.39				9.87	33.1534				9.87	-417.39
9.88	7880			9.88	8011.18				9.88	41.4698				9.88	-131.181
9.89	7410			9.89	8014.96				9.89	54.1907				9.89	-604.961
9.9	7770			9.9	8018.73				9.9	77.475				9.9	-248.729
9.91	7580			9.91	8022.49				9.91	128.691				9.91	-442.486
9.92	7840			9.92	8026.23				9.92	241.554				9.92	-186.23
9.93	7660			9.93	8029.96				9.93	454.533				9.93	-369.963
9.94	7860			9.94	8033.68				9.94	771.158				9.94	-173.682
9.95	7590			9.95	8037.39				9.95	1097.29				9.95	-447.39
9.96	7450			9.96	8041.08				9.96	1237.53				9.96	-591.084
9.97	8020			9.97	8044.77				9.97	1146.81				9.97	-24.766
9.98	8160			9.98	8048.44				9.98	939.909				9.98	111.565
9.99	7680			9.99	8052.09				9.99	667.315				9.99	-372.09
10	7420			10	8055.73				10	413.561				10	-635.732
10.01	7500			10.01	8059.36				10.01	238.207				10.01	-559.36
10.02	7840			10.02	8062.98				10.02	139.349				10.02	-222.975
10.03	7420			10.03	8066.58				10.03	91.1684				10.03	-646.576
10.04	7700			10.04	8070.17				10.04	68.7141				10.04	-370.166
10.05	7610			10.05	8073.74				10.05	57.2285				10.05	-463.736
10.06	7340			10.06	8077.27				10.06	50.4233				10.06	-737.273
10.07	7970			10.07	8080.82				10.07	46.0446				10.07	-110.82
10.08	8250			10.08	8084.35				10.08	43.2287				10.08	165.646
10.09	7270			10.09	8087.87				10.09	41.5526				10.09	-817.873
10.1	7600			10.1	8091.38				10.1	41.7835				10.1	-491.377
10.11	7360			10.11	8094.87				10.11	44.5701				10.11	-734.866
10.12	7190			10.12	8098.34				10.12	48.6198				10.12	-908.341
10.13	7930			10.13	8101.8				10.13	53.4359				10.13	-171.801
10.14	7420			10.14	8105.25				10.14	57.8093				10.14	-685.246
10.15	7900			10.15	8108.68				10.15	62.4754				10.15	-208.676
10.16	7770			10.16	8112.09				10.16	67.28				10.16	-342.091
10.17	7960			10.17	8115.49				10.17	72.1762				10.17	-155.491
10.18	7820			10.18	8118.88				10.18	78.0352				10.18	-298.876
10.19	7670			10.19	8122.24				10.19	85.0768				10.19	-452.245
10.2	7600			10.2	8125.6				10.2	93.5639				10.2	-525.599
10.21	7780			10.21	8128.94				10.21	103.856				10.21	-348.938
10.22	7830			10.22	8132.26				10.22	116.453				10.22	-302.261
10.23	7800			10.23	8135.57				10.23	132.054				10.23	-335.568
10.24	8090			10.24	8138.86				10.24	151.667				10.24	-48.8597
10.25	8300			10.25	8142.14				10.25	176.784				10.25	157.864
10.26	7290			10.26	8145.4				10.26	209.725				10.26	-855.396
10.27	7920			10.27	8148.64				10.27	254.624				10.27	-228.641
10.28	7740			10.28	8151.87				10.28	321.146				10.28	-411.869
10.29	7640			10.29	8155.08				10.29	437.604				10.29	-515.082
10.3	7320			10.3	8158.28				10.3	683.02				10.3	-838.279
10.31	8010			10.31	8161.46				10.31	1224.13				10.31	-151.46
10.32	7920			10.32	8164.62				10.32	2278.31				10.32	-244.624
10.33	7910			10.33	8167.77				10.33	3913.97				10.33	-257.773
10.34	7940			10.34	8170.9				10.34	5726.25				10.34	-230.905
10.35	8080			10.35	8174.02				10.35	6689.1				10.35	-94.0215
10.36	7750			10.36	8177.12				10.36	6350.89				10.36	-427.121
10.37	7630			10.37	8180.2				10.37	5356.8				10.37	-550.205
10.38	7810			10.38	8183.27				10.38	3983.78				10.38	-373.273
10.39	8220			10.39	8186.32				10.39	2576.72				10.39	33.6764
10.4	7820			10.4	8189.36				10.4	1534.91				10.4	-369.358
10.41	7820			10.41	8192.38				10.41	921.701				10.41	-372.376
10.42	7850			10.42	8195.38				10.42	622.615				10.42	-345.378
10.43	8120			10.43	8198.36				10.43	498.222				10.43	-78.3635
10.44	8230			10.44	8201.33				10.44	456.402				10.44	28.6678
10.45	8010			10.45	8204.28				10.45	457.077				10.45	-194.284
10.46	8110			10.46	8207.22				10.46	490.442				10.46	-97.2199
10.47	8420			10.47	8210.14				10.47	565.187				10.47	209.861
10.48	8290			10.48	8213.04				10.48	721.4				10.48	76.9589
10.49	8190			10.49	8215.93				10.49	1077.99				10.49	-25.9267
10.5	7630			10.5	8218.8				10.5	1891.65				10.5	-588.796
10.51	8060			10.51	8221.65				10.51	3505.18				10.51	-161.649
10.52	8230			10.52	8224.49				10.52	6041.37				10.52	5.51467
10.53	7920			10.53	8227.31				10.53	8896.43				10.53	-307.306
10.54	8130			10.54	8230.11				10.54	10471.9				10.54	-100.111
10.55	8110			10.55	8232.9				10.55	9980.68				10.55	-122.9
10.56	8280			10.56	8235.67				10.56	8452.47				10.56	44.3266
10.57	8070			10.57	8238.43				10.57	6337.02				10.57	-168.433
10.58	8070			10.58	8241.18				10.58	4093.84				10.58	-171.18
10.59	8290			10.59	8243.93				10.59	2376.28				10.59	46.0733
10.6	8660			10.6	8246.65				10.6	1327.84				10.6	413.353
10.61	8230			10.61	8249.33				10.61	785.294				10.61	-19.3319
10.62	8490			10.62	8252				10.62	526				10.62	238
10.63	7850			10.63	8254.65				10.63	393.655				10.63	-404.651
10.64	7890			10.64	8257.28				10.64	313.683				10.64	-367.285
10.65	7960			10.65	8259.9				10.65	258.302				10.65	-299.903
10.66	7920			10.66	8262.5				10.66	217.548				10.66	-342.503
10.67	8010			10.67	8265.09				10.67	186.445				10.67	-255.086
10.68	8290			10.68	8267.65				10.68	162.103				10.68	22.3474
10.69	8040			10.69	8270.2				10.69	142.503				10.69	-230.202
10.7	8130			10.7	8272.73				10.7	126.531				10.7	-142.734
10.71	7730			10.71	8275.25				10.71	113.32				10.71	-545.249
10.72	8340			10.72	8277.75				10.72	102.134				10.72	62.2526
10.73	8360			10.73	8280.23				10.73	92.6915				10.73	79.7718
10.74	8080			10.74	8282.69				10.74	84.6824				10.74	-202.692
10.75	8350			10.75	8285.14				10.75	77.8309				10.75	64.862
10.76	7990			10.76	8287.57				10.76	71.0637				10.76	-297.567
10.77	8410			10.77	8289.98				10.77	64.2663				10.77	120.021
10.78	7840			10.78	8292.37				10.78	58.0032				10.78	-452.373
10.79	7940			10.79	8294.75				10.79	52.5442				10.79	-354.75
10.8	7860			10.8	8297.11				10.8	48.4774				10.8	-437.109
10.81	7890			10.81	8299.45				10.81	45.0984				10.81	-409.45
10.82	8170			10.82	8301.77				10.82	42.6565				10.82	-131.774
10.83	8410			10.83	8304.08				10.83	40.8981				10.83	105.921
10.84	8520			10.84	8306.36				10.84	39.4528				10.84	213.635
10.85	7660			10.85	8308.63				10.85	38.3015				10.85	-648.63
10.86	7870			10.86	8310.86				10.86	37.4329				10.86	-440.86
10.87	7870			10.87	8313.1				10.87	36.8427				10.87	-443.104
10.88	7870			10.88	8315.33				10.88	36.5342				10.88	-445.331
10.89	7660			10.89	8317.54				10.89	36.5188				10.89	-657.541
10.9	7670			10.9	8319.73				10.9	36.817				10.9	-649.734
10.91	8270			10.91	8321.91				10.91	37.4608				10.91	-51.9092
10.92	7830			10.92	8324.07				10.92	38.4962				10.92	-494.068
10.93	8020			10.93	8326.21				10.93	39.9878				10.93	-306.21
10.94	8460			10.94	8328.33				10.94	42.0186				10.94	131.666
10.95	7780			10.95	8330.44				10.95	43.4146				10.95	-550.442
10.96	7990			10.96	8332.53				10.96	44.2523				10.96	-342.533
10.97	8200			10.97	8334.61				10.97	45.928				10.97	-134.606
10.98	8350			10.98	8336.66				10.98	49.3294				10.98	13.3368
10.99	8430			10.99	8338.7				10.99	56.0694				10.99	91.2969
11	8220			11	8340.73				11	65.94				11	-120.726
11.01	7780			11.01	8342.73				11.01	80.7403				11.01	-562.732
11.02	8600			11.02	8344.72				11.02	103.346				11.02	255.279
11.03	7640			11.03	8346.69				11.03	141.785				11.03	-706.694
11.04	8110			11.04	8348.65				11.04	221.13				11.04	-238.649
11.05	8410			11.05	8350.59				11.05	398.253				11.05	59.412
11.06	7750			11.06	8352.51				11.06	756.804				11.06	-602.51
11.07	8330			11.07	8354.42				11.07	1343.36				11.07	-24.4152
11.08	8570			11.08	8356.3				11.08	2049.35				11.08	213.696
11.09	7950			11.09	8358.18				11.09	2515.17				11.09	-408.176
11.1	7940			11.1	8360.03				11.1	2466.21				11.1	-420.031
11.11	8330			11.11	8361.87				11.11	2137.01				11.11	-31.8692
11.12	8600			11.12	8363.69				11.12	1681.93				11.12	236.309
11.13	8240			11.13	8365.5				11.13	1144.26				11.13	-125.496
11.14	8320			11.14	8367.28				11.14	685.721				11.14	-47.2853
11.15	8290			11.15	8369.06				11.15	383.549				11.15	-79.0577
11.16	8190			11.16	8370.81				11.16	218.404				11.16	-180.814
11.17	8300			11.17	8372.55				11.17	138.408				11.17	-72.554
11.18	8290			11.18	8374.28				11.18	99.2892				11.18	-84.2785
11.19	7980			11.19	8375.99				11.19	77.1422				11.19	-395.987
11.2	8400			11.2	8377.68				11.2	62.4074				11.2	22.3191
11.21	8020			11.21	8379.36				11.21	51.6642				11.21	-359.36
11.22	8360			11.22	8381.02				11.22	43.4903				11.22	-21.024
11.23	8340			11.23	8382.67				11.23	37.1137				11.23	-42.6754
11.24	8560			11.24	8384.32				11.24	32.043				11.24	175.682
11.25	7820			11.25	8385.96				11.25	27.9445				11.25	-565.963
11.26	8260			11.26	8387.56				11.26	24.585				11.26	-127.559
11.27	8180			11.27	8389.14				11.27	21.7968				11.27	-209.138
11.28	8400			11.28	8390.7				11.28	19.4575				11.28	9.29788
11.29	7890			11.29	8392.25				11.29	17.4756				11.29	-502.25
11.3	8410			11.3	8393.78				11.3	15.7819				11.3	16.2166
11.31	8470			11.31	8395.3				11.31	14.323				11.31	74.6987
11.32	8350			11.32	8396.8				11.32	13.0575				11.32	-46.8043
11.33	8220			11.33	8398.29				11.33	11.9526				11.33	-178.292
11.34	8410			11.34	8399.77				11.34	10.9823				11.34	10.2337
11.35	7820			11.35	8401.23				11.35	10.1255				11.35	-581.226
11.36	8070			11.36	8402.67				11.36	9.36525				11.36	-332.673
11.37	7940			11.37	8404.11				11.37	8.68752				11.37	-464.114
11.38	8410			11.38	8405.54				11.38	8.08079				11.38	4.45936
11.39	8440			11.39	8406.94				11.39	7.53549				11.39	33.062
11.4	8550			11.4	8408.32				11.4	7.04358				11.4	141.679
11.41	8590			11.41	8409.69				11.41	6.59832				11.41	180.311
11.42	8100			11.42	8411.04				11.42	6.19399				11.42	-311.043
11.43	8080			11.43	8412.38				11.43	5.82572				11.43	-332.383
11.44	8190			11.44	8413.71				11.44	5.48935				11.44	-223.71
11.45	8010			11.45	8415.02				11.45	5.18129				11.45	-405.022
11.46	8170			11.46	8416.32				11.46	4.89846				11.46	-246.321
11.47	8230			11.47	8417.61				11.47	4.63817				11.47	-187.607
11.48	8030			11.48	8418.88				11.48	4.3981				11.48	-388.879
11.49	8290			11.49	8420.14				11.49	4.17619				11.49	-130.139
11.5	7980			11.5	8421.39				11.5	3.76054				11.5	-441.386
11.51	8170			11.51	8422.62				11.51	2.95153				11.51	-252.62
11.52	8230			11.52	8423.84				11.52	2.05644				11.52	-193.843
11.53	7910			11.53	8425.05				11.53	1.22572				11.53	-515.053
11.54	8210			11.54	8426.25				11.54	0.70797				11.54	-216.253
11.55	8510			11.55	8427.44				11.55	0.30991				11.55	82.5595
11.56	8420			11.56	8428.62				11.56	0.05694				11.56	-8.61776
11.57	8340			11.57	8429.78				11.57	0.03467				11.57	-89.7846
11.58	8720			11.58	8430.94				11.58	0.03783				11.58	289.058
11.59	7950			11.59	8432.09				11.59	0.03989				11.59	-482.089
11.6	8720			11.6	8433.23				11.6	0.04212				11.6	286.773
11.61	8680			11.61	8434.36				11.61	0.04454				11.61	245.643
11.62	8010			11.62	8435.48				11.62	0.04717				11.62	-425.479
11.63	8260			11.63	8436.59				11.63	0.05004				11.63	-176.593
11.64	8280			11.64	8437.7				11.64	0.05319				11.64	-157.701
11.65	8160			11.65	8438.8				11.65	0.05664				11.65	-278.802
11.66	8350			11.66	8439.9				11.66	0.06044				11.66	-89.8984
11.67	8540			11.67	8440.99				11.67	0.06464				11.67	99.0089
11.68	8500			11.68	8442.08				11.68	0.90304				11.68	57.9186
11.69	7960			11.69	8443.17				11.69	3.12461				11.69	-483.17
11.7	8390			11.7	8444.26				11.7	5.75629				11.7	-54.2594
11.71	8120			11.71	8445.35				11.71	8.21751				11.71	-325.35
11.72	8900			11.72	8446.45				11.72	10.0415				11.72	453.555
11.73	8320			11.73	8447.55				11.73	11.8019				11.73	-127.549
11.74	8220			11.74	8448.67				11.74	13.3221				11.74	-228.67
11.75	9060			11.75	8449.83				11.75	14.2143				11.75	610.169
11.76	8730			11.76	8450.93				11.76	15.0014				11.76	279.072
11.77	8610			11.77	8452.03				11.77	15.8562				11.77	157.967
11.78	8390			11.78	8453.15				11.78	16.7868				11.78	-63.1451
11.79	8660			11.79	8454.27				11.79	17.8025				11.79	205.733
11.8	8750			11.8	8455.4				11.8	18.9143				11.8	294.599
11.81	8600			11.81	8456.55				11.81	20.1348				11.81	143.453
11.82	8170			11.82	8457.71				11.82	21.4791				11.82	-287.708
11.83	8230			11.83	8458.89				11.83	22.9652				11.83	-228.886
11.84	8310			11.84	8460.08				11.84	24.6145				11.84	-150.081
11.85	8690			11.85	8461.3				11.85	26.4532				11.85	228.703
11.86	8240			11.86	8462.53				11.86	28.5136				11.86	-222.534
11.87	8190			11.87	8463.79				11.87	30.837				11.87	-273.794
11.88	8250			11.88	8465.08				11.88	33.48				11.88	-215.079
11.89	8600			11.89	8466.39				11.89	36.5385				11.89	133.609
11.9	8650			11.9	8467.73				11.9	40.2153				11.9	182.268
11.91	8260			11.91	8469.1				11.91	44.9516				11.91	-209.102
11.92	8380			11.92	8470.5				11.92	51.4918				11.92	-90.5027
11.93	8650			11.93	8471.94				11.93	60.5527				11.93	178.064
11.94	8620			11.94	8473.4				11.94	71.9596				11.94	146.597
11.95	8700			11.95	8474.91				11.95	83.6126				11.95	225.095
11.96	8210			11.96	8476.44				11.96	92.4246				11.96	-266.442
11.97	8140			11.97	8478.02				11.97	99.4362				11.97	-338.016
11.98	8570			11.98	8479.63				11.98	107.488				11.98	90.3714
11.99	8270			11.99	8481.28				11.99	117.17				11.99	-211.28
12	8580			12	8482.97				12	129.877				12	97.0288
12.01	8610			12.01	8484.7				12.01	148.104				12.01	125.296
12.02	8600			12.02	8486.48				12.02	173.771				12.02	113.52
12.03	8210			12.03	8488.3				12.03	209.087				12.03	-278.301
12.04	8710			12.04	8490.17				12.04	258.091				12.04	219.832
12.05	8410			12.05	8492.08				12.05	330.64				12.05	-82.084
12.06	8660			12.06	8494.05				12.06	456.006				12.06	165.949
12.07	8400			12.07	8496.07				12.07	717.776				12.07	-96.0719
12.08	9120			12.08	8498.15				12.08	1300.36				12.08	621.851
12.09	8040			12.09	8500.29				12.09	2461.64				12.09	-460.287
12.1	8310			12.1	8502.49				12.1	4316.9				12.1	-192.487
12.11	8680			12.11	8504.75				12.11	6468.45				12.11	175.245
12.12	8610			12.12	8507.09				12.12	7758.56				12.12	102.907
12.13	8690			12.13	8509.51				12.13	7466.57				12.13	180.493
12.14	8620			12.14	8512				12.14	6475.5				12.14	107.999
12.15	8710			12.15	8514.58				12.15	5267.78				12.15	195.419
12.16	8710			12.16	8517.25				12.16	3755.24				12.16	192.747
12.17	8910			12.17	8520.03				12.17	2334.18				12.17	389.974
12.18	8770			12.18	8522.91				12.18	1329.92				12.18	247.093
12.19	7870			12.19	8525.91				12.19	752.437				12.19	-655.907
12.2	8310			12.2	8529.04				12.2	465.973				12.2	-219.038
12.21	8790			12.21	8532.31				12.21	328.11				12.21	257.688
12.22	8300			12.22	8535.74				12.22	253.268				12.22	-235.744
12.23	8810			12.23	8539.35				12.23	205.119				12.23	270.649
12.24	7830			12.24	8543.15				12.24	170.636				12.24	-713.15
12.25	8690			12.25	8547.16				12.25	144.717				12.25	142.841
12.26	8680			12.26	8551.4				12.26	124.755				12.26	128.601
12.27	8740			12.27	8555.89				12.27	109.139				12.27	184.11
12.28	8860			12.28	8560.65				12.28	96.8				12.28	299.349
12.29	8530			12.29	8565.7				12.29	87.0037				12.29	-35.6993
12.3	8720			12.3	8571.05				12.3	79.2467				12.3	148.947
12.31	8600			12.31	8576.72				12.31	73.1869				12.31	23.2762
12.32	8230			12.32	8582.72				12.32	68.6061				12.32	-352.724
12.33	8580			12.33	8589.06				12.33	65.3907				12.33	-9.06025
12.34	8410			12.34	8595.75				12.34	63.5288				12.34	-185.745
12.35	8330			12.35	8602.78				12.35	63.1277				12.35	-272.783
12.36	8550			12.36	8610.04				12.36	64.4737				12.36	-60.0379
12.37	9020			12.37	8617.57				12.37	68.2569				12.37	402.432
12.38	8400			12.38	8625.34				12.38	76.4714				12.38	-225.338
12.39	8550			12.39	8633.31				12.39	95.188				12.39	-83.3047
12.4	8780			12.4	8641.41				12.4	139.833				12.4	138.587
12.41	9010			12.41	8649.6				12.41	237.581				12.41	360.402
12.42	8710			12.42	8657.78				12.42	413.121				12.42	52.2152
12.43	8520			12.43	8665.89				12.43	652.381				12.43	-145.891
12.44	8160			12.44	8673.83				12.44	859.903				12.44	-513.825
12.45	8670			12.45	8681.49				12.45	899.146				12.45	-11.4896
12.46	8970			12.46	8688.78				12.46	804.75				12.46	281.216
12.47	8490			12.47	8695.6				12.47	683.19				12.47	-205.605
12.48	9130			12.48	8701.85				12.48	531.935				12.48	428.146
12.49	9180			12.49	8707.43				12.49	360.194				12.49	472.565
12.5	8200			12.5	8712.26				12.5	219.395				12.5	-512.261
12.51	8220			12.51	8716.26				12.51	128.772				12.51	-496.258
12.52	8720			12.52	8719.37				12.52	80.1328				12.52	0.63446
12.53	8220			12.53	8721.54				12.53	55.83				12.53	-501.541
12.54	9130			12.54	8722.76				12.54	41.7554				12.54	407.237
12.55	8870			12.55	8723.03				12.55	32.0945				12.55	146.972
12.56	8260			12.56	8722.35				12.56	24.9571				12.56	-462.355
12.57	8390			12.57	8720.79				12.57	19.892				12.57	-330.786
12.58	8700			12.58	8718.38				12.58	15.9205				12.58	-18.3788
12.59	8650			12.59	8715.21				12.59	12.8303				12.59	-65.2118
12.6	8960			12.6	8711.38				12.6	10.9053				12.6	248.623
12.61	8770			12.61	8706.98				12.61	9.54562				12.61	63.0223
12.62	9180			12.62	8702.13				12.62	8.42638				12.62	477.873
12.63	8720			12.63	8696.94				12.63	7.69544				12.63	23.0569
12.64	8690			12.64	8691.55				12.64	7.34444				12.64	-1.5452
12.65	8600			12.65	8686.05				12.65	7.1618				12.65	-86.0526
12.66	8740			12.66	8680.58				12.66	7.00383				12.66	59.4191
12.67	8870			12.67	8675.24				12.67	6.81601				12.67	194.759
12.68	8950			12.68	8670.14				12.68	6.71304				12.68	279.865
12.69	9010			12.69	8665.36				12.69	6.62811				12.69	344.639
12.7	8980			12.7	8661				12.7	6.47248				12.7	318.995
12.71	8480			12.71	8657.15				12.71	6.32408				12.71	-177.146
12.72	8860			12.72	8653.86				12.72	6.22055				12.72	206.144
12.73	8820			12.73	8651.2				12.73	6.15868				12.73	168.8
12.74	8080			12.74	8649.23				12.74	6.13627				12.74	-569.234
12.75	8370			12.75	8648.01				12.75	6.15201				12.75	-278.011
12.76	8280			12.76	8647.58				12.76	6.20543				12.76	-367.577
12.77	9090			12.77	8647.98				12.77	6.29682				12.77	442.025
12.78	9080			12.78	8649.25				12.78	6.42726				12.78	430.754
12.79	8550			12.79	8651.43				12.79	6.59864				12.79	-101.429
12.8	9100			12.8	8654.57				12.8	6.81372				12.8	445.431
12.81	9210			12.81	8658.74				12.81	7.07627				12.81	551.26
12.82	8840			12.82	8663.83				12.82	7.39117				12.82	176.171
12.83	8920			12.83	8669.96				12.83	7.76469				12.83	250.039
12.84	8890			12.84	8677.17				12.84	8.20472				12.84	212.832
12.85	8870			12.85	8685.49				12.85	8.70898				12.85	184.514
12.86	8920			12.86	8694.95				12.86	9.15591				12.86	225.054
12.87	8900			12.87	8705.58				12.87	9.61223				12.87	194.42
12.88	8500			12.88	8717.42				12.88	10.2076				12.88	-217.42
12.89	8630			12.89	8730.49				12.89	11.0147				12.89	-100.491
12.9	8520			12.9	8744.82				12.9	12.0896				12.9	-224.818
12.91	9070			12.91	8760.42				12.91	13.3952				12.91	309.583
12.92	9200			12.92	8777.3				12.92	15.0424				12.92	422.7
12.93	8610			12.93	8795.47				12.93	17.126				12.93	-185.468
12.94	8730			12.94	8814.91				12.94	19.6805				12.94	-84.9096
12.95	8510			12.95	8835.6				12.95	22.8506				12.95	-325.6
12.96	8640			12.96	8857.5				12.96	26.8504				12.96	-217.498
12.97	8640			12.97	8880.54				12.97	31.9949				12.97	-240.543
12.98	9010			12.98	8904.65				12.98	38.7727				12.98	105.349
12.99	8860			12.99	8929.72				12.99	48.043				12.99	-69.7146
13	8830			13	8955.6				13	61.7786				13	-125.598
13.01	8790			13.01	8982.14				13.01	85.7194				13.01	-192.138
13.02	9000			13.02	9009.14				13.02	136.065				13.02	-9.14159
13.03	9250			13.03	9036.39				13.03	247.802				13.03	213.611
13.04	9240			13.04	9063.61				13.04	468.164				13.04	176.391
13.05	9220			13.05	9090.52				13.05	814.583				13.05	129.475
13.06	8760			13.06	9116.83				13.06	1205.88				13.06	-356.832
13.07	8950			13.07	9142.2				13.07	1423.35				13.07	-192.204
13.08	8910			13.08	9166.3				13.08	1349.58				13.08	-256.299
13.09	8620			13.09	9188.77				13.09	1168.56				13.09	-568.772
13.1	9070			13.1	9209.28				13.1	978.5				13.1	-139.276
13.11	9100			13.11	9227.48				13.11	731.913				13.11	-127.48
13.12	8880			13.12	9243.08				13.12	472.837				13.12	-363.076
13.13	9260			13.13	9255.79				13.13	274.938				13.13	4.21177
13.14	9040			13.14	9265.4				13.14	154.626				13.14	-225.397
13.15	8910			13.15	9271.71				13.15	93.0103				13.15	-361.706
13.16	9890			13.16	9274.54				13.16	63.5095				13.16	615.462
13.17	8920			13.17	9273.88				13.17	48.0666				13.17	-353.878
13.18	9160			13.18	9269.73				13.18	38.448				13.18	-109.731
13.19	9010			13.19	9262.17				13.19	31.6451				13.19	-252.169
13.2	9330			13.2	9251.33				13.2	26.5332				13.2	78.6727
13.21	8930			13.21	9237.4				13.21	22.5729				13.21	-307.4
13.22	8730			13.22	9220.63				13.22	19.4397				13.22	-490.632
13.23	8920			13.23	9201.31				13.23	16.9179				13.23	-281.313
13.24	9180			13.24	9179.76				13.24	14.858				13.24	0.23738
13.25	9210			13.25	9156.32				13.25	13.1534				13.25	53.6763
13.26	8870			13.26	9131.35				13.26	11.7267				13.26	-261.351
13.27	8820			13.27	9105.2				13.27	10.5207				13.27	-285.199
13.28	9200			13.28	9078.22				13.28	9.4919				13.28	121.782
13.29	8910			13.29	9050.74				13.29	8.60722				13.29	-140.74
13.3	9490			13.3	9023.08				13.3	7.84088				13.3	466.921
13.31	8950			13.31	8995.52				13.31	7.17266				13.31	-45.519
13.32	8730			13.32	8968.32				13.32	6.58648				13.32	-238.319
13.33	9430			13.33	8941.71				13.33	6.06942				13.33	488.295
13.34	9420			13.34	8915.87				13.34	5.61101				13.34	504.126
13.35	9320			13.35	8890.99				13.35	5.2027				13.35	429.01
13.36	9370			13.36	8867.19				13.36	4.83743				13.36	502.811
13.37	9160			13.37	8844.58				13.37	4.82164				13.37	315.418
13.38	8980			13.38	8823.25				13.38	5.35209				13.38	156.747
13.39	8790			13.39	8803.27				13.39	6.0647				13.39	-13.2658
13.4	8840			13.4	8784.67				13.4	6.63807				13.4	55.3327
13.41	9210			13.41	8767.49				13.41	7.01163				13.41	442.512
13.42	9500			13.42	8751.74				13.42	7.45141				13.42	748.256
13.43	9420			13.43	8737.44				13.43	7.89737				13.43	682.555
13.44	9660			13.44	8724.59				13.44	8.16777				13.44	935.412
13.45	9200			13.45	8713.17				13.45	8.29769				13.45	486.828
13.46	9140			13.46	8703.19				13.46	8.46368				13.46	436.811
13.47	8720			13.47	8694.67				13.47	8.66741				13.47	25.331
13.48	9080			13.48	8687.49				13.48	8.81516				13.48	392.508
13.49	9470			13.49	8681.67				13.49	8.75681				13.49	788.328
13.5	8910			13.5	8677.23				13.5	8.66409				13.5	232.775
13.51	8700			13.51	8674.14				13.51	8.80111				13.51	25.8572
13.52	9340			13.52	8672.42				13.52	9.59062				13.52	667.58
13.53	9180			13.53	8672.06				13.53	10.7122				13.53	507.945
13.54	9090			13.54	8673.05				13.54	11.8654				13.54	416.951
13.55	9240			13.55	8675.41				13.55	13.0245				13.55	564.591
13.56	9370			13.56	8679.14				13.56	14.3118				13.56	690.857
13.57	9120			13.57	8684.27				13.57	15.7465				13.57	435.733
13.58	9360			13.58	8690.8				13.58	17.2				13.58	669.204
13.59	9000			13.59	8698.75				13.59	18.6049				13.59	301.248
13.6	9500			13.6	8708.16				13.6	20.1611				13.6	791.843
13.61	9000			13.61	8719.04				13.61	21.9287				13.61	280.964
13.62	9240			13.62	8731.42				13.62	23.9491				13.62	508.585
13.63	8810			13.63	8745.32				13.63	26.2743				13.63	64.6797
13.64	9040			13.64	8760.78				13.64	28.9705				13.64	279.224
13.65	9020			13.65	8777.81				13.65	32.1236				13.65	242.196
13.66	9000			13.66	8796.42				13.66	35.8459				13.66	203.577
13.67	9050			13.67	8816.64				13.67	40.2874				13.67	233.357
13.68	9180			13.68	8838.47				13.68	45.6515				13.68	341.532
13.69	8860			13.69	8861.89				13.69	52.2199				13.69	-1.89012
13.7	9370			13.7	8886.89				13.7	60.392				13.7	483.11
13.71	9300			13.71	8913.43				13.71	70.7494				13.71	386.566
13.72	9450			13.72	8941.48				13.72	84.1768				13.72	508.521
13.73	9120			13.73	8970.93				13.73	102.164				13.73	149.072
13.74	9590			13.74	9001.68				13.74	127.893				13.74	588.317
13.75	9280			13.75	9033.64				13.75	170.286				13.75	246.362
13.76	9140			13.76	9066.65				13.76	255.249				13.76	73.351
13.77	9320			13.77	9100.55				13.77	443.067				13.77	219.453
13.78	9420			13.78	9135.14				13.78	826.249				13.78	284.863
13.79	9060			13.79	9170.2				13.79	1462.97				13.79	-110.197
13.8	9230			13.8	9205.48				13.8	2247.53				13.8	24.5158
13.81	8920			13.81	9240.73				13.81	2795.5				13.81	-320.734
13.82	9340			13.82	9275.67				13.82	2750.2				13.82	64.3309
13.83	9150			13.83	9310.02				13.83	2400.69				13.83	-160.018
13.84	9080			13.84	9343.4				13.84	2071.89				13.84	-263.396
13.85	9190			13.85	9375.56				13.85	1683.78				13.85	-185.555
13.86	9360			13.86	9406.2				13.86	1192.53				13.86	-46.2001
13.87	9320			13.87	9435.05				13.87	760.112				13.87	-115.053
13.88	9180			13.88	9461.85				13.88	476.656				13.88	-281.855
13.89	8880			13.89	9486.37				13.89	337.83				13.89	-606.374
13.9	9110			13.9	9508.41				13.9	307.996				13.9	-398.412
13.91	8990			13.91	9527.81				13.91	379.227				13.91	-537.806
13.92	9380			13.92	9544.43				13.92	595.14				13.92	-164.433
13.93	9030			13.93	9558.21				13.93	1013.99				13.93	-528.213
13.94	9470			13.94	9569.11				13.94	1610.97				13.94	-99.1056
13.95	9620			13.95	9577.11				13.95	2162.7				13.95	42.889
13.96	9660			13.96	9582.27				13.96	2298.69				13.96	77.7324
13.97	9340			13.97	9584.65				13.97	2051.86				13.97	-244.649
13.98	9730			13.98	9584.36				13.98	1765.82				13.98	145.639
13.99	9810			13.99	9581.54				13.99	1488.06				13.99	228.462
14	8910			14	9576.34				14	1110.03				14	-666.337
14.01	9390			14.01	9568.94				14.01	717.897				14.01	-178.941
14.02	9650			14.02	9559.55				14.02	422.736				14.02	90.4501
14.03	9470			14.03	9548.39				14.03	245.812				14.03	-78.3852
14.04	9360			14.04	9535.7				14.04	155.76				14.04	-175.696
14.05	9370			14.05	9521.67				14.05	111.918				14.05	-151.672
14.06	9510			14.06	9506.61				14.06	88.0334				14.06	3.39063
14.07	9260			14.07	9490.78				14.07	72.554				14.07	-230.783
14.08	9000			14.08	9474.48				14.08	61.3034				14.08	-474.476
14.09	9190			14.09	9457.98				14.09	52.6797				14.09	-267.983
14.1	9490			14.1	9441.6				14.1	45.8832				14.1	48.3964
14.11	9600			14.11	9425.64				14.11	40.4208				14.11	174.357
14.12	9790			14.12	9410.38				14.12	35.9603				14.12	379.62
14.13	9230			14.13	9396.13				14.13	32.2693				14.13	-166.13
14.14	10020			14.14	9383.19				14.14	29.1807				14.14	636.804
14.15	9570			14.15	9371.83				14.15	26.5725				14.15	198.165
14.16	10170			14.16	9362.32				14.16	24.3534				14.16	807.683
14.17	9790			14.17	9354.9				14.17	22.4548				14.17	435.101
14.18	9720			14.18	9349.81				14.18	20.8242				14.18	370.192
14.19	9520			14.19	9347.25				14.19	19.4216				14.19	172.75
14.2	9580			14.2	9347.4				14.2	18.2166				14.2	232.601
14.21	9240			14.21	9350.4				14.21	17.1864				14.21	-110.403
14.22	9390			14.22	9356.38				14.22	16.253				14.22	33.6241
14.23	9130			14.23	9365.4				14.23	14.9744				14.23	-235.397
14.24	9710			14.24	9377.51				14.24	13.5582				14.24	332.491
14.25	9310			14.25	9392.72				14.25	12.37				14.25	-82.7157
14.26	9830			14.26	9410.98				14.26	11.629				14.26	419.021
14.27	9540			14.27	9432.22				14.27	11.2563				14.27	107.784
14.28	9460			14.28	9456.3				14.28	11.0516				14.28	3.69943
14.29	9740			14.29	9483.06				14.29	11.2549				14.29	256.944
14.3	9690			14.3	9512.26				14.3	12.1182				14.3	177.744
14.31	9540			14.31	9543.63				14.31	13.7059				14.31	-3.62997
14.32	9840			14.32	9576.84				14.32	16.8053				14.32	263.158
14.33	9790			14.33	9611.51				14.33	23.7607				14.33	178.493
14.34	9390			14.34	9647.2				14.34	39.4425				14.34	-257.204
14.35	9770			14.35	9683.46				14.35	69.9871				14.35	86.5397
14.36	9630			14.36	9719.76				14.36	116.72				14.36	-89.7611
14.37	9210			14.37	9755.56				14.37	166.675				14.37	-545.558
14.38	9330			14.38	9790.28				14.38	189.68				14.38	-460.276
14.39	9230			14.39	9823.33				14.39	174.494				14.39	-593.328
14.4	9430			14.4	9854.12				14.4	149.493				14.4	-424.122
14.41	9510			14.41	9882.09				14.41	128.96				14.41	-372.086
14.42	9480			14.42	9906.66				14.42	102.597				14.42	-426.656
14.43	9540			14.43	9927.3				14.43	69.86				14.43	-387.296
14.44	9730			14.44	9943.57				14.44	41.9246				14.44	-213.57
14.45	9780			14.45	9955.12				14.45	23.6674				14.45	-175.117
14.46	9440			14.46	9961.55				14.46	13.8478				14.46	-521.547
14.47	8910			14.47	9962.69				14.47	9.12066				14.47	-1052.69
14.48	9690			14.48	9958.44				14.48	6.74816				14.48	-268.438
14.49	9670			14.49	9948.77				14.49	5.34364				14.49	-278.772
14.5	9840			14.5	9933.78				14.5	4.37759				14.5	-93.7811
14.51	9640			14.51	9913.66				14.51	3.65981				14.51	-273.656
14.52	9410			14.52	9888.68				14.52	3.10675				14.52	-478.677
14.53	10130			14.53	9859.21				14.53	2.67083				14.53	270.791
14.54	9860			14.54	9825.68				14.54	2.321				14.54	34.3158
14.55	9970			14.55	9788.59				14.55	2.03594				14.55	181.406
14.56	9420			14.56	9748.47				14.56	1.80055				14.56	-328.469
14.57	9830			14.57	9705.87				14.57	1.60388				14.57	124.133
14.58	9740			14.58	9661.36				14.58	1.43786				14.58	78.6422
14.59	9710			14.59	9615.51				14.59	1.29643				14.59	94.4919
14.6	9510			14.6	9568.87				14.6	1.17494				14.6	-58.8713
14.61	9920			14.61	9521.98				14.61	1.09641				14.61	398.023
14.62	9310			14.62	9475.32				14.62	1.1804				14.62	-165.321
14.63	9770			14.63	9429.36				14.63	1.35819				14.63	340.637
14.64	9440			14.64	9384.52				14.64	1.53118				14.64	55.4788
14.65	9650			14.65	9341.18				14.65	1.62934				14.65	308.823
14.66	9660			14.66	9299.64				14.66	1.71833				14.66	360.357
14.67	9420			14.67	9260.19				14.67	1.84602				14.67	159.815
14.68	9330			14.68	9223.07				14.68	1.96359				14.68	106.932
14.69	9850			14.69	9188.5				14.69	2.02518				14.69	661.504
14.7	9630			14.7	9156.64				14.7	2.06851				14.7	473.361
14.71	9800			14.71	9127.64				14.71	2.12201				14.71	672.36
14.72	9830			14.72	9101.63				14.72	2.18606				14.72	728.373
14.73	9040			14.73	9078.63				14.73	2.26122				14.73	-38.6315
14.74	9290			14.74	9058.76				14.74	2.34825				14.74	231.241
14.75	9580			14.75	9042.06				14.75	2.44809				14.75	537.937
14.76	9950			14.76	9028.59				14.76	2.56196				14.76	921.412
14.77	9550			14.77	9018.37				14.77	2.69131				14.77	531.634
14.78	9730			14.78	9011.42				14.78	2.83794				14.78	718.576
14.79	9340			14.79	9007.78				14.79	2.99398				14.79	332.216
14.8	9440			14.8	9007.46				14.8	3.13823				14.8	432.536
14.81	10250			14.81	9010.48				14.81	3.29466				14.81	1239.52
14.82	9690			14.82	9016.85				14.82	3.49136				14.82	673.152
14.83	10140			14.83	9026.58				14.83	3.74456				14.83	1113.42
14.84	10230			14.84	9039.68				14.84	4.04168				14.84	1190.32
14.85	9840			14.85	9056.17				14.85	4.38362				14.85	783.825
14.86	10460			14.86	9076.05				14.86	4.79157				14.86	1383.95
14.87	9720			14.87	9099.31				14.87	5.28458				14.87	620.688
14.88	9370			14.88	9125.95				14.88	5.86165				14.88	244.051
14.89	9940			14.89	9155.94				14.89	6.53879				14.89	784.06
14.9	10190			14.9	9189.25				14.9	7.34053				14.9	1000.75
14.91	9930			14.91	9225.83				14.91	8.29943				14.91	704.17
14.92	9710			14.92	9265.6				14.92	9.45937				14.92	444.398
14.93	9900			14.93	9308.45				14.93	10.8806				14.93	591.55
14.94	9960			14.94	9354.26				14.94	12.6478				14.94	605.741
14.95	9690			14.95	9402.88				14.95	14.8825				14.95	287.124
14.96	9780			14.96	9454.04				14.96	17.7649				14.96	325.957
14.97	9730			14.97	9507.54				14.97	21.5792				14.97	222.456
14.98	9700			14.98	9563.08				14.98	26.8475				14.98	136.916
14.99	9250			14.99	9620.32				14.99	34.8449				14.99	-370.32
15	9780			15	9678.86				15	49.3384				15	101.144
15.01	9850			15.01	9738.25				15.01	80.5288				15.01	111.751
15.02	10060			15.02	9798				15.02	148.8				15.02	261.998
15.03	9620			15.03	9857.58				15.03	278.136				15.03	-237.575
15.04	9680			15.04	9916.39				15.04	470.037				15.04	-236.392
15.05	10290			15.05	9973.85				15.05	666.524				15.05	316.152
15.06	10020			15.06	10029.2				15.06	744.222				15.06	-9.24622
15.07	9740			15.07	10082				15.07	673.363				15.07	-341.97
15.08	10060			15.08	10131.4				15.08	574.995				15.08	-71.3775
15.09	9790			15.09	10176.8				15.09	503.567				15.09	-386.837
15.1	9930			15.1	10217.8				15.1	412.598				15.1	-287.747
15.11	9700			15.11	10253.6				15.11	288.583				15.11	-553.56
15.12	9680			15.12	10283.8				15.12	176.202				15.12	-603.796
15.13	9900			15.13	10308.1				15.13	99.9241				15.13	-408.056
15.14	10540			15.14	10326				15.14	58.4855				15.14	213.963
15.15	9620			15.15	10337.5				15.15	38.9959				15.15	-717.545
15.16	9890			15.16	10342.5				15.16	29.7632				15.16	-452.497
15.17	9940			15.17	10340.9				15.17	24.4818				15.17	-400.929
15.18	9890			15.18	10333				15.18	20.9424				15.18	-442.996
15.19	9790			15.19	10319				15.19	18.5776				15.19	-528.966
15.2	9660			15.2	10299.2				15.2	16.888				15.2	-639.216
15.21	10080			15.21	10274.2				15.21	15.5196				15.21	-194.23
15.22	9430			15.22	10244.5				15.22	14.3552				15.22	-814.516
15.23	9930			15.23	10210.7				15.23	13.4753				15.23	-280.719
15.24	9720			15.24	10173.5				15.24	12.8218				15.24	-453.509
15.25	10010			15.25	10133.6				15.25	12.3528				15.25	-123.589
15.26	9870			15.26	10091.7				15.26	12.0387				15.26	-221.677
15.27	10070			15.27	10048.5				15.27	11.8586				15.27	21.5053
15.28	9830			15.28	10004.8				15.28	11.798				15.28	-174.751
15.29	9910			15.29	9961.13				15.29	11.8475				15.29	-51.128
15.3	10190			15.3	9918.27				15.3	12.0019				15.3	271.725
15.31	9760			15.31	9876.8				15.31	12.2592				15.31	-116.798
15.32	9860			15.32	9837.26				15.32	12.6208				15.32	22.7445
15.33	9650			15.33	9800.16				15.33	13.0911				15.33	-150.156
15.34	9820			15.34	9765.99				15.34	13.6777				15.34	54.0091
15.35	9760			15.35	9735.02				15.35	14.3916				15.35	24.9753
15.36	9550			15.36	9707.67				15.36	15.248				15.36	-157.673
15.37	10170			15.37	9684.22				15.37	16.2665				15.37	485.777
15.38	9840			15.38	9664.91				15.38	17.4731				15.38	175.091
15.39	10050			15.39	9649.92				15.39	18.939				15.39	400.084
15.4	10560			15.4	9639.38				15.4	20.7378				15.4	920.617
15.41	10550			15.41	9633.4				15.41	22.8795				15.41	916.598
15.42	10180			15.42	9632.02				15.42	25.3908				15.42	547.978
15.43	10070			15.43	9635.25				15.43	28.3501				15.43	434.748
15.44	10480			15.44	9643.06				15.44	31.9484				15.44	836.945
15.45	9980			15.45	9655.36				15.45	36.3627				15.45	324.644
15.46	9780			15.46	9672.04				15.46	41.822				15.46	107.963
15.47	9650			15.47	9692.94				15.47	48.6297				15.47	-42.9396
15.48	9870			15.48	9717.86				15.48	57.2437				15.48	152.139
15.49	10070			15.49	9746.56				15.49	68.5741				15.49	323.445
15.5	10180			15.5	9778.73				15.5	84.1518				15.5	401.267
15.51	10250			15.51	9814.06				15.51	107.308				15.51	435.94
15.52	10710			15.52	9852.16				15.52	147.484				15.52	857.841
15.53	10170			15.53	9892.61				15.53	231.244				15.53	277.392
15.54	9790			15.54	9934.95				15.54	416.681				15.54	-144.946
15.55	10060			15.55	9978.67				15.55	784.028				15.55	81.3254
15.56	10140			15.56	10023.3				15.56	1366.18				15.56	116.737
15.57	10230			15.57	10068.2				15.57	2031.72				15.57	161.844
15.58	10160			15.58	10112.8				15.58	2409.12				15.58	47.2199
15.59	10160			15.59	10156.6				15.59	2257.51				15.59	3.44385
15.6	10360			15.6	10198.9				15.6	1916.37				15.6	161.092
15.61	10440			15.61	10239.3				15.61	1678.47				15.61	200.722
15.62	10440			15.62	10277.1				15.62	1454.27				15.62	162.848
15.63	9880			15.63	10312				15.63	1093.93				15.63	-432.022
15.64	10180			15.64	10343.4				15.64	705.029				15.64	-163.401
15.65	9730			15.65	10371				15.65	410.377				15.65	-640.974
15.66	10020			15.66	10394.5				15.66	235.226				15.66	-374.454
15.67	9780			15.67	10413.6				15.67	147.504				15.67	-633.644
15.68	10560			15.68	10428.4				15.68	105.652				15.68	131.56
15.69	9830			15.69	10438.8				15.69	83.4163				15.69	-608.835
15.7	10280			15.7	10444.9				15.7	69.4744				15.7	-164.917
15.71	10530			15.71	10446.9				15.71	59.798				15.71	83.1295
15.72	10950			15.72	10445				15.72	52.8739				15.72	505.037
15.73	10450			15.73	10439.5				15.73	47.9871				15.73	10.4575
15.74	10280			15.74	10431				15.74	44.756				15.74	-151.02
15.75	10170			15.75	10419.9				15.75	43.0192				15.75	-249.858
15.76	10520			15.76	10406.6				15.76	42.869				15.76	113.444
15.77	10630			15.77	10391.6				15.77	44.9749				15.77	238.37
15.78	10230			15.78	10375.6				15.78	51.6653				15.78	-145.631
15.79	9890			15.79	10359.1				15.79	69.0418				15.79	-469.085
15.8	10270			15.8	10342.5				15.8	108.054				15.8	-72.4745
15.81	10050			15.81	10326.3				15.81	178.936				15.81	-276.268
15.82	9840			15.82	10310.9				15.82	276.385				15.82	-470.872
15.83	10240			15.83	10296.6				15.83	362.05				15.83	-56.6479
15.84	10270			15.84	10283.9				15.84	376.591				15.84	-13.9089
15.85	10250			15.85	10272.9				15.85	330.947				15.85	-22.896
15.86	9770			15.86	10263.8				15.86	287.342				15.86	-493.785
15.87	10540			15.87	10256.7				15.87	261.051				15.87	283.312
15.88	10280			15.88	10251.6				15.88	223.955				15.88	28.3668
15.89	10340			15.89	10248.6				15.89	171.493				15.89	91.4125
15.9	10200			15.9	10247.5				15.9	128.48				15.9	-47.479
15.91	10380			15.91	10248.2				15.91	113.265				15.91	131.832
15.92	9870			15.92	10250.5				15.92	139.58				15.92	-380.465
15.93	10200			15.93	10254.1				15.93	222.589				15.93	-54.1365
15.94	10630			15.94	10258.9				15.94	368.021				15.94	371.084
15.95	10310			15.95	10264.5				15.95	543.055				15.95	45.494
15.96	9900			15.96	10270.6				15.96	652.077				15.96	-370.594
15.97	10270			15.97	10276.9				15.97	618.743				15.97	-6.85502
15.98	10580			15.98	10283				15.98	524.221				15.98	297.034
15.99	10570			15.99	10288.6				15.99	457.744				15.99	281.387
16	10630			16	10293.5				16	405.812				16	336.498
16.01	10410			16.01	10297.4				16.01	318.161				16.01	112.632
16.02	9530			16.02	10300				16.02	212.935				16.02	-769.983
16.03	9890			16.03	10301.2				16.03	128.055				16.03	-411.166
16.04	10470			16.04	10300.8				16.04	75.2082				16.04	169.213
16.05	10060			16.05	10298.8				16.05	47.691				16.05	-238.78
16.06	10150			16.06	10295.1				16.06	34.3724				16.06	-145.152
16.07	9880			16.07	10289.9				16.07	27.4955				16.07	-409.889
16.08	10260			16.08	10283.1				16.08	23.4209				16.08	-23.1463
16.09	10100			16.09	10275.1				16.09	20.6319				16.09	-175.099
16.1	10700			16.1	10266				16.1	18.6369				16.1	434.023
16.11	10300			16.11	10256.1				16.11	17.2078				16.11	43.9391
16.12	10270			16.12	10245.7				16.12	16.212				16.12	24.3285
16.13	10440			16.13	10235.2				16.13	15.5663				16.13	204.838
16.14	10170			16.14	10224.9				16.14	15.219				16.14	-54.9077
16.15	9900			16.15	10215.3				16.15	15.1447				16.15	-315.293
16.16	10940			16.16	10206.7				16.16	15.5566				16.16	733.295
16.17	10740			16.17	10199.5				16.17	16.4615				16.17	540.482
16.18	10080			16.18	10194.1				16.18	17.6934				16.18	-114.101
16.19	10540			16.19	10190.7				16.19	19.1045				16.19	349.269
16.2	10400			16.2	10189.7				16.2	20.7359				16.2	210.314
16.21	10790			16.21	10191.2				16.21	22.9398				16.21	598.784
16.22	10520			16.22	10195.5				16.22	25.7923				16.22	324.503
16.23	10190			16.23	10202.6				16.23	29.4012				16.23	-12.644
16.24	10390			16.24	10212.7				16.24	34.0024				16.24	177.292
16.25	10180			16.25	10225.7				16.25	40.187				16.25	-45.6751
16.26	9640			16.26	10241.5				16.26	49.0249				16.26	-601.461
16.27	10680			16.27	10259.9				16.27	63.526				16.27	420.084
16.28	10430			16.28	10280.8				16.28	92.7982				16.28	149.177
16.29	10270			16.29	10303.9				16.29	157.705				16.29	-33.9036
16.3	10690			16.3	10328.8				16.3	291.802				16.3	361.18
16.31	10610			16.31	10355.2				16.31	520.33				16.31	254.817
16.32	10420			16.32	10382.6				16.32	813.381				16.32	37.4376
16.33	10420			16.33	10410.5				16.33	1038.1				16.33	9.50896
16.34	10730			16.34	10438.5				16.34	1033.55				16.34	291.521
16.35	10730			16.35	10466				16.35	881.218				16.35	263.974
16.36	10530			16.36	10492.6				16.36	758.275				16.36	37.3664
16.37	10300			16.37	10517.8				16.37	686.449				16.37	-217.819
16.38	10380			16.38	10541.1				16.38	572.826				16.38	-161.1
16.39	10430			16.39	10562.1				16.39	405.961				16.39	-132.077
16.4	9920			16.4	10580.4				16.4	254.089				16.4	-660.384
16.41	9750			16.41	10595.7				16.41	152.065				16.41	-845.723
16.42	10540			16.42	10607.9				16.42	97.2598				16.42	-67.8704
16.43	10650			16.43	10616.7				16.43	71.7185				16.43	33.3218
16.44	10680			16.44	10622.1				16.44	60.0405				16.44	57.9284
16.45	10430			16.45	10624.1				16.45	54.313				16.45	-194.086
16.46	11180			16.46	10622.8				16.46	51.5464				16.46	557.166
16.47	10490			16.47	10618.5				16.47	50.6885				16.47	-128.469
16.48	10100			16.48	10611.3				16.48	51.4026				16.48	-511.268
16.49	10840			16.49	10601.5				16.49	53.6241				16.49	238.445
16.5	10750			16.5	10589.7				16.5	57.4696				16.5	160.3
16.51	10310			16.51	10576.1				16.51	63.3081				16.51	-266.114
16.52	10370			16.52	10561.2				16.52	72.3342				16.52	-191.234
16.53	10560			16.53	10545.5				16.53	85.7113				16.53	14.4938
16.54	10160			16.54	10529.4				16.54	106.739				16.54	-369.377
16.55	10670			16.55	10513.3				16.55	145.969				16.55	156.722
16.56	10340			16.56	10497.6				16.56	230.399				16.56	-157.614
16.57	10660			16.57	10482.8				16.57	405.671				16.57	177.247
16.58	10740			16.58	10469				16.58	708.481				16.58	270.979
16.59	10520			16.59	10456.7				16.59	1105.4				16.59	63.3123
16.6	10470			16.6	10446				16.6	1426.18				16.6	24.0319
16.61	10180			16.61	10437				16.61	1444.7				16.61	-257.045
16.62	10910			16.62	10430				16.62	1247.02				16.62	479.974
16.63	10580			16.63	10424.9				16.63	1083.27				16.63	155.056
16.64	10630			16.64	10421.8				16.64	1006.19				16.64	208.21
16.65	10310			16.65	10420.5				16.65	893.758				16.65	-110.504
16.66	10610			16.66	10421				16.66	710.046				16.66	189.019
16.67	10750			16.67	10423.1				16.67	564.138				16.67	326.924
16.68	10550			16.68	10426.6				16.68	560.128				16.68	123.391
16.69	10180			16.69	10431.4				16.69	780.813				16.69	-251.378
16.7	10290			16.7	10437.1				16.7	1271.22				16.7	-147.146
16.71	10330			16.71	10443.7				16.71	1955.28				16.71	-113.663
16.72	11070			16.72	10450.7				16.72	2523.59				16.72	619.297
16.73	10780			16.73	10458				16.73	2556.86				16.73	321.991
16.74	10390			16.74	10465.3				16.74	2183.8				16.74	-75.3046
16.75	10260			16.75	10472.4				16.75	1858.69				16.75	-212.393
16.76	10700			16.76	10479.1				16.76	1692.4				16.76	220.941
16.77	10590			16.77	10485.1				16.77	1466.13				16.77	104.865
16.78	10830			16.78	10490.5				16.78	1081.69				16.78	339.533
16.79	10320			16.79	10494.9				16.79	697.621				16.79	-174.918
16.8	10320			16.8	10498.4				16.8	424.075				16.8	-178.4
16.81	10310			16.81	10500.9				16.81	270.807				16.81	-190.859
16.82	10060			16.82	10502.3				16.82	198.547				16.82	-442.277
16.83	10030			16.83	10502.7				16.83	166.98				16.83	-472.675
16.84	10680			16.84	10502.1				16.84	153.474				16.84	177.894
16.85	10820			16.85	10500.7				16.85	149.225				16.85	319.341
16.86	10270			16.86	10498.5				16.86	151.518				16.86	-228.45
16.87	10070			16.87	10495.6				16.87	159.954				16.87	-425.622
16.88	9860			16.88	10492.3				16.88	175.494				16.88	-632.335
16.89	10560			16.89	10488.8				16.89	201.557				16.89	71.239
16.9	10550			16.9	10485.1				16.9	248.164				16.9	64.9193
16.91	11000			16.91	10481.5				16.91	344.816				16.91	518.527
16.92	10530			16.92	10478.1				16.92	560.712				16.92	51.8933
16.93	10520			16.93	10475.1				16.93	1003.72				16.93	44.8618
16.94	10930			16.94	10472.7				16.94	1745.2				16.94	457.298
16.95	11040			16.95	10470.9				16.95	2668.23				16.95	569.091
16.96	10220			16.96	10469.9				16.96	3325.79				16.96	-249.86
16.97	10380			16.97	10469.5				16.97	3243.38				16.97	-89.5098
16.98	10130			16.98	10469.9				16.98	2744.24				16.98	-339.917
16.99	10840			16.99	10471				16.99	2383.62				16.99	368.949
17	10330			17	10472.9				17	2222.79				17	-142.847
17.01	10700			17.01	10475.2				17.01	1959.3				17.01	224.79
17.02	10420			17.02	10478				17.02	1535.93				17.02	-58.0148
17.03	10630			17.03	10481.1				17.03	1209.33				17.03	148.888
17.04	10050			17.04	10484.3				17.04	1171.37				17.04	-434.337
17.05	10440			17.05	10487.5				17.05	1489.27				17.05	-47.5126
17.06	11030			17.06	10490.5				17.06	2105.93				17.06	539.544
17.07	10680			17.07	10493				17.07	2827.61				17.07	187.011
17.08	10520			17.08	10494.9				17.08	3223.32				17.08	25.059
17.09	10820			17.09	10496.2				17.09	2979.78				17.09	323.843
17.1	10090			17.1	10496.5				17.1	2485.26				17.1	-406.503
17.11	11000			17.11	10495.9				17.11	2148.58				17.11	504.127
17.12	10270			17.12	10494.2				17.12	1945				17.12	-224.191
17.13	10770			17.13	10491.4				17.13	1602.39				17.13	278.585
17.14	10480			17.14	10487.5				17.14	1124.83				17.14	-7.53977
17.15	10210			17.15	10482.6				17.15	703.452				17.15	-272.596
17.16	10420			17.16	10476.7				17.16	424.524				17.16	-56.6596
17.17	10300			17.17	10469.8				17.17	274.582				17.17	-169.822
17.18	10470			17.18	10462.2				17.18	203.157				17.18	7.79878
17.19	10020			17.19	10454				17.19	168.482				17.19	-433.982
17.2	9680			17.2	10445.4				17.2	149.812				17.2	-765.356
17.21	10610			17.21	10436.5				17.21	140.227				17.21	173.463
17.22	10200			17.22	10427.8				17.22	138.65				17.22	-227.75
17.23	10260			17.23	10419.2				17.23	147.402				17.23	-159.219
17.24	10280			17.24	10411.2				17.24	175.943				17.24	-131.203
17.25	10640			17.25	10404				17.25	244.792				17.25	235.982
17.26	10770			17.26	10397.8				17.26	379.111				17.26	372.219
17.27	10470			17.27	10392.7				17.27	579.899				17.27	77.2653
17.28	10850			17.28	10389.1				17.28	785.786				17.28	460.928
17.29	10120			17.29	10387				17.29	865.661				17.29	-266.955
17.3	10110			17.3	10386.5				17.3	782.639				17.3	-276.518
17.31	10760			17.31	10387.9				17.31	673.198				17.31	372.142
17.32	10120			17.32	10391				17.32	623.613				17.32	-271.036
17.33	10750			17.33	10396.1				17.33	599.717				17.33	353.926
17.34	10560			17.34	10403				17.34	533.826				17.34	157.047
17.35	10370			17.35	10411.6				17.35	454.585				17.35	-41.6168
17.36	10580			17.36	10422				17.36	432.71				17.36	158.033
17.37	10920			17.37	10433.9				17.37	525.988				17.37	486.13
17.38	10760			17.38	10447.2				17.38	783.776				17.38	312.841
17.39	10460			17.39	10461.6				17.39	1241.93				17.39	-1.63657
17.4	10470			17.4	10477.1				17.4	1877.96				17.4	-7.06649
17.41	10440			17.41	10493.2				17.41	2577.95				17.41	-53.2069
17.42	10800			17.42	10509.8				17.42	3217.32				17.42	290.193
17.43	10160			17.43	10526.5				17.43	3486.29				17.43	-366.553
17.44	10180			17.44	10543.2				17.44	3173.96				17.44	-363.184
17.45	10590			17.45	10559.4				17.45	2656.75				17.45	30.5734
17.46	10190			17.46	10575				17.46	2274.23				17.46	-385.016
17.47	10780			17.47	10589.7				17.47	2011.92				17.47	190.298
17.48	10510			17.48	10603.3				17.48	1626.35				17.48	-93.2608
17.49	10580			17.49	10615.5				17.49	1130.63				17.49	-35.4801
17.5	10580			17.5	10626.2				17.5	706.577				17.5	-46.2049
17.51	10630			17.51	10635.3				17.51	430.166				17.51	-5.30926
17.52	11240			17.52	10642.7				17.52	283.278				17.52	597.292
17.53	10600			17.53	10648.4				17.53	214.75				17.53	-48.361
17.54	10710			17.54	10652.3				17.54	183.876				17.54	57.7324
17.55	10790			17.55	10654.5				17.55	170.174				17.55	135.529
17.56	10650			17.56	10655				17.56	166.502				17.56	-5.05307
17.57	10740			17.57	10654.1				17.57	171.044				17.57	85.8696
17.58	10990			17.58	10651.9				17.58	184.589				17.58	338.151
17.59	10670			17.59	10648.4				17.59	211.404				17.59	21.6217
17.6	10360			17.6	10643.9				17.6	266.781				17.6	-283.904
17.61	10250			17.61	10638.6				17.61	391.996				17.61	-388.62
17.62	10750			17.62	10632.7				17.62	670.37				17.62	117.279
17.63	10480			17.63	10626.4				17.63	1202.16				17.63	-146.397
17.64	10760			17.64	10619.8				17.64	1998.89				17.64	140.174
17.65	10840			17.65	10613.2				17.65	2828.68				17.65	226.831
17.66	10610			17.66	10606.5				17.66	3168.59				17.66	3.45797
17.67	10090			17.67	10600.1				17.67	2827.41				17.67	-510.064
17.68	10320			17.68	10593.8				17.68	2342.51				17.68	-273.814
17.69	10580			17.69	10587.8				17.69	2101.31				17.69	-7.84025
17.7	10740			17.7	10582.2				17.7	2011.93				17.7	157.837
17.71	10540			17.71	10576.8				17.71	1786.28				17.71	-36.7761
17.72	10570			17.72	10571.6				17.72	1476.65				17.72	-1.65122
17.73	9880			17.73	10566.8				17.73	1289.12				17.73	-686.748
17.74	10570			17.74	10562				17.74	1232.24				17.74	8.01748
17.75	10490			17.75	10557.3				17.75	1136.82				17.75	-67.2777
17.76	10880			17.76	10552.6				17.76	940.276				17.76	327.413
17.77	10580			17.77	10547.8				17.77	768.002				17.77	32.2055
17.78	10690			17.78	10542.8				17.78	684.191				17.78	147.163
17.79	10780			17.79	10537.7				17.79	629.015				17.79	242.322
17.8	10560			17.8	10532.3				17.8	515.222				17.8	27.7197
17.81	10660			17.81	10526.6				17.81	367.275				17.81	133.371
17.82	10690			17.82	10520.7				17.82	243.424				17.82	169.269
17.83	10390			17.83	10514.6				17.83	164.158				17.83	-124.617
17.84	10610			17.84	10508.3				17.84	122.199				17.84	101.658
17.85	10420			17.85	10502				17.85	101.628				17.85	-81.9824
17.86	11070			17.86	10495.6				17.86	91.1135				17.86	574.364
17.87	10270			17.87	10489.4				17.87	85.5981				17.87	-219.416
17.88	10310			17.88	10483.5				17.88	83.5477				17.88	-173.45
17.89	10550			17.89	10477.9				17.89	84.7523				17.89	72.1285
17.9	10540			17.9	10472.8				17.9	88.7762				17.9	67.1818
17.91	10190			17.91	10468.4				17.91	96.3612				17.91	-278.424
17.92	10570			17.92	10464.8				17.92	109.19				17.92	105.184
17.93	10900			17.93	10462.1				17.93	131.742				17.93	437.894
17.94	9970			17.94	10460.4				17.94	176.485				17.94	-490.391
17.95	10070			17.95	10459.7				17.95	275.309				17.95	-389.744
17.96	10740			17.96	10460.2				17.96	487.054				17.96	279.786
17.97	10470			17.97	10461.8				17.97	871.641				17.97	8.17786
17.98	10740			17.98	10464.6				17.98	1413.08				17.98	275.443
17.99	10010			17.99	10468.4				17.99	1921.42				17.99	-458.36
18	10410			18	10473.2				18	2047.78				18	-63.2162
18.01	10520			18.01	10479.1				18.01	1767.21				18.01	40.9186
18.02	10600			18.02	10485.8				18.02	1458.08				18.02	114.212
18.03	10070			18.03	10493.2				18.03	1320				18.03	-423.205
18.04	10350			18.04	10501.2				18.04	1246.47				18.04	-151.184
18.05	11060			18.05	10509.6				18.05	1039.68				18.05	550.435
18.06	10690			18.06	10518.2				18.06	749.063				18.06	171.818
18.07	10510			18.07	10526.9				18.07	526.383				18.07	-16.8672
18.08	10390			18.08	10535.5				18.08	441.926				18.08	-145.455
18.09	10240			18.09	10543.8				18.09	483.551				18.09	-303.786
18.1	10460			18.1	10551.7				18.1	575.157				18.1	-91.7167
18.11	10950			18.11	10559.1				18.11	601.435				18.11	390.885
18.12	10900			18.12	10565.9				18.12	523.634				18.12	334.13
18.13	10770			18.13	10571.9				18.13	429.278				18.13	198.109
18.14	11300			18.14	10577.1				18.14	379.789				18.14	722.886
18.15	10450			18.15	10581.5				18.15	356.887				18.15	-131.508
18.16	10610			18.16	10585				18.16	304.904				18.16	24.9883
18.17	11060			18.17	10587.7				18.17	222.903				18.17	472.34
18.18	10370			18.18	10589.5				18.18	147.312				18.18	-219.495
18.19	10290			18.19	10590.5				18.19	96.0345				18.19	-300.524
18.2	10690			18.2	10590.9				18.2	67.9821				18.2	99.1501
18.21	10330			18.21	10590.6				18.21	54.4545				18.21	-260.564
18.22	10300			18.22	10589.8				18.22	47.8295				18.22	-289.775
18.23	10730			18.23	10588.6				18.23	44.3942				18.23	141.396
18.24	10280			18.24	10587.2				18.24	42.9578				18.24	-307.183
18.25	10500			18.25	10585.6				18.25	43.7198				18.25	-85.648
18.26	10910			18.26	10584.1				18.26	48.0231				18.26	325.848
18.27	11350			18.27	10582.8				18.27	58.4089				18.27	767.213
18.28	11310			18.28	10581.7				18.28	76.99				18.28	728.29
18.29	10260			18.29	10581				18.29	101.742				18.29	-321.039
18.3	10400			18.3	10580.9				18.3	122.549				18.3	-180.883
18.31	10370			18.31	10581.3				18.31	125.854				18.31	-211.333
18.32	10940			18.32	10582.5				18.32	116.767				18.32	357.539
18.33	10190			18.33	10584.3				18.33	111.35				18.33	-394.319
18.34	10200			18.34	10586.9				18.34	115.303				18.34	-386.934
18.35	10160			18.35	10590.3				18.35	122.751				18.35	-430.312
18.36	11130			18.36	10594.4				18.36	127.982				18.36	535.568
18.37	10940			18.37	10599.2				18.37	138.31				18.37	340.752
18.38	10420			18.38	10604.7				18.38	170.178				18.38	-184.693
18.39	10380			18.39	10610.7				18.39	254.875				18.39	-230.673
18.4	10690			18.4	10617.1				18.4	449.934				18.4	72.9224
18.41	10430			18.41	10623.8				18.41	821.899				18.41	-193.774
18.42	10380			18.42	10630.6				18.42	1372.51				18.42	-250.617
18.43	10260			18.43	10637.5				18.43	1933.71				18.43	-377.446
18.44	10070			18.44	10644.1				18.44	2141.98				18.44	-574.093
18.45	10440			18.45	10650.4				18.45	1879.37				18.45	-210.388
18.46	10420			18.46	10656.2				18.46	1523.66				18.46	-236.159
18.47	10160			18.47	10661.2				18.47	1345.43				18.47	-501.239
18.48	10590			18.48	10665.5				18.48	1288.8				18.48	-75.4718
18.49	10670			18.49	10668.7				18.49	1120.09				18.49	1.2969
18.5	10340			18.5	10670.8				18.5	807.313				18.5	-330.824
18.51	10660			18.51	10671.7				18.51	502.172				18.51	-11.7154
18.52	10580			18.52	10671.3				18.52	289.671				18.52	-91.2858
18.53	11130			18.53	10669.5				18.53	172.264				18.53	460.493
18.54	10940			18.54	10666.4				18.54	115.875				18.54	273.633
18.55	10950			18.55	10661.9				18.55	88.6302				18.55	288.116
18.56	10980			18.56	10656.1				18.56	73.3106				18.56	323.889
18.57	10980			18.57	10649.1				18.57	63.249				18.57	330.875
18.58	10940			18.58	10641				18.58	56.3424				18.58	298.959
18.59	10860			18.59	10632.1				18.59	51.5487				18.59	227.886
18.6	10880			18.6	10622.4				18.6	48.2933				18.6	257.555
18.61	10590			18.61	10612.2				18.61	46.3514				18.61	-22.2311
18.62	10760			18.62	10601.7				18.62	45.5804				18.62	158.316
18.63	10350			18.63	10591				18.63	45.8526				18.63	-241.022
18.64	10470			18.64	10580.5				18.64	47.0685				18.64	-110.468
18.65	10460			18.65	10570.2				18.65	49.2792				18.65	-110.236
18.66	10990			18.66	10560.5				18.66	52.9164				18.66	429.467
18.67	10730			18.67	10551.5				18.67	58.3461				18.67	178.456
18.68	10890			18.68	10543.4				18.68	66.2019				18.68	346.568
18.69	10880			18.69	10536.3				18.69	77.9717				18.69	343.667
18.7	10780			18.7	10530.4				18.7	98.0279				18.7	249.652
18.71	10150			18.71	10525.5				18.71	139.033				18.71	-375.546
18.72	10250			18.72	10522				18.72	230.013				18.72	-271.966
18.73	10700			18.73	10519.5				18.73	415.539				18.73	180.446
18.74	10540			18.74	10518.3				18.74	724.361				18.74	21.7116
18.75	9920			18.75	10518.1				18.75	1106.72				18.75	-598.086
18.76	10460			18.76	10518.8				18.76	1375.31				18.76	-58.8294
18.77	10480			18.77	10520.4				18.77	1325.81				18.77	-40.3716
18.78	10180			18.78	10522.5				18.78	1086.65				18.78	-342.541
18.79	10700			18.79	10525.1				18.79	908.712				18.79	174.852
18.8	10960			18.8	10528				18.8	856.637				18.8	432.011
18.81	10930			18.81	10530.9				18.81	812.153				18.81	399.145
18.82	10690			18.82	10533.5				18.82	656.629				18.82	156.464
18.83	10480			18.83	10535.8				18.83	449.954				18.83	-55.8311
18.84	11130			18.84	10537.5				18.84	280.859				18.84	592.449
18.85	10780			18.85	10538.5				18.85	177.299				18.85	241.475
18.86	10010			18.86	10538.6				18.86	126.471				18.86	-528.607
18.87	10940			18.87	10537.7				18.87	105.443				18.87	402.314
18.88	10120			18.88	10535.7				18.88	98.7521				18.88	-415.683
18.89	10890			18.89	10532.5				18.89	99.994				18.89	357.46
18.9	10330			18.9	10528.2				18.9	108.13				18.9	-198.243
18.91	10620			18.91	10522.8				18.91	125.506				18.91	97.1939
18.92	10760			18.92	10516.2				18.92	162.88				18.92	243.762
18.93	10640			18.93	10508.6				18.93	248.483				18.93	131.362
18.94	10390			18.94	10500.1				18.94	433.349				18.94	-110.104
18.95	10540			18.95	10490.8				18.95	767.332				18.95	49.2428
18.96	9860			18.96	10480.7				18.96	1231.18				18.96	-620.734
18.97	10010			18.97	10470.2				18.97	1653.16				18.97	-460.161
18.98	10420			18.98	10459.2				18.98	1737.1				18.98	-39.1999
18.99	10330			18.99	10448				18.99	1483.32				18.99	-118.001
19	10120			19	10436.7				19	1224.31				19	-316.695
19.01	10110			19.01	10425.5				19.01	1147.6				19.01	-315.476
19.02	10040			19.02	10414.5				19.02	1200.09				19.02	-374.487
19.03	10220			19.03	10403.8				19.03	1218				19.03	-183.823
19.04	10090			19.04	10393.6				19.04	1194.13				19.04	-303.599
19.05	10370			19.05	10383.9				19.05	1185.69				19.05	-13.912
19.06	10470			19.06	10374.9				19.06	1108.22				19.06	95.1511
19.07	10650			19.07	10366.5				19.07	907.023				19.07	283.517
19.08	9710			19.08	10358.9				19.08	708.991				19.08	-648.876
19.09	10480			19.09	10352.1				19.09	608.889				19.09	127.921
19.1	10700			19.1	10346.1				19.1	581.6				19.1	353.864
19.11	10440			19.11	10341.1				19.11	523.876				19.11	98.9187
19.12	11030			19.12	10336.9				19.12	398.051				19.12	693.055
19.13	10300			19.13	10333.7				19.13	263.893				19.13	-33.7401
19.14	10620			19.14	10331.5				19.14	164.855				19.14	288.505
19.15	10460			19.15	10330.2				19.15	107.243				19.15	129.775
19.16	10500			19.16	10330				19.16	78.5208				19.16	170.054
19.17	10750			19.17	10330.7				19.17	64.6544				19.17	419.333
19.18	10460			19.18	10332.4				19.18	57.4083				19.18	127.602
19.19	10420			19.19	10335.1				19.19	53.2951				19.19	84.8598
19.2	10780			19.2	10338.9				19.2	51.8137				19.2	441.107
19.21	9860			19.21	10343.6				19.21	54.3135				19.21	-483.649
19.22	10740			19.22	10349.4				19.22	65.0442				19.22	390.6
19.23	10120			19.23	10356.1				19.23	92.4342				19.23	-236.093
19.24	10270			19.24	10363.7				19.24	146.361				19.24	-93.7008
19.25	10300			19.25	10372.2				19.25	227.913				19.25	-72.1803
19.26	10350			19.26	10381.5				19.26	313.122				19.26	-31.4711
19.27	10340			19.27	10391.5				19.27	347.407				19.27	-51.5007
19.28	9780			19.28	10402.2				19.28	308.475				19.28	-622.185
19.29	10490			19.29	10413.4				19.29	251.925				19.29	76.5736
19.3	9990			19.3	10425.1				19.3	223.476				19.3	-435.119
19.31	10310			19.31	10437.1				19.31	221.24				19.31	-127.146
19.32	10710			19.32	10449.4				19.32	210.057				19.32	260.618
19.33	10240			19.33	10461.7				19.33	174.383				19.33	-221.698
19.34	10400			19.34	10474				19.34	139.077				19.34	-73.9596
19.35	10830			19.35	10486				19.35	130.79				19.35	343.969
19.36	10670			19.36	10497.8				19.36	169.402				19.36	172.224
19.37	10370			19.37	10509.1				19.37	266.694				19.37	-139.067
19.38	10350			19.38	10519.8				19.38	411.137				19.38	-169.781
19.39	10740			19.39	10529.8				19.39	543.788				19.39	210.222
19.4	10420			19.4	10539				19.4	566.66				19.4	-118.962
19.41	10140			19.41	10547.2				19.41	477.929				19.41	-407.227
19.42	10980			19.42	10554.5				19.42	384.287				19.42	425.552
19.43	10710			19.43	10560.7				19.43	345.406				19.43	149.278
19.44	11120			19.44	10565.9				19.44	340.278				19.44	554.128
19.45	11040			19.45	10569.9				19.45	304.475				19.45	470.12
19.46	10430			19.46	10572.7				19.46	226.435				19.46	-142.727
19.47	10630			19.47	10574.4				19.47	146.921				19.47	55.5968
19.48	10450			19.48	10574.9				19.48	90.5644				19.48	-124.93
19.49	10410			19.49	10574.3				19.49	59.3653				19.49	-164.342
19.5	10330			19.5	10572.7				19.5	44.954				19.5	-242.686
19.51	11010			19.51	10570				19.51	39.1578				19.51	439.971
19.52	10930			19.52	10566.5				19.52	37.6264				19.52	363.553
19.53	10430			19.53	10562				19.53	38.8023				19.53	-132.032
19.54	10310			19.54	10556.9				19.54	43.3109				19.54	-246.883
19.55	10720			19.55	10551.1				19.55	54.8196				19.55	168.892
19.56	10110			19.56	10544.8				19.56	82.4666				19.56	-434.817
19.57	10600			19.57	10538.1				19.57	139.741				19.57	61.8735
19.58	10540			19.58	10531.1				19.58	235.12				19.58	8.85222
19.59	10570			19.59	10524				19.59	353.495				19.59	46.0093
19.6	10740			19.6	10516.8				19.6	438.082				19.6	223.242
19.61	10890			19.61	10509.5				19.61	425.589				19.61	380.454
19.62	10140			19.62	10502.4				19.62	353.036				19.62	-362.436
19.63	10370			19.63	10495.5				19.63	300.496				19.63	-125.502
19.64	10640			19.64	10488.8				19.64	296.477				19.64	151.198
19.65	10230			19.65	10482.4				19.65	316.398				19.65	-252.382
19.66	10210			19.66	10476.3				19.66	326.074				19.66	-266.274
19.67	10440			19.67	10470.5				19.67	345.938				19.67	-30.4973
19.68	10720			19.68	10465.1				19.68	410.065				19.68	254.939
19.69	10490			19.69	10460				19.69	511.509				19.69	30.0367
19.7	10330			19.7	10455.2				19.7	600.073				19.7	-125.162
19.71	10220			19.71	10450.7				19.71	593.679				19.71	-230.659
19.72	10990			19.72	10446.4				19.72	499.157				19.72	543.57
19.73	10470			19.73	10442.5				19.73	409.331				19.73	27.5503
19.74	10200			19.74	10438.7				19.74	367.281				19.74	-238.691
19.75	10420			19.75	10435.1				19.75	352.545				19.75	-15.1538
19.76	10220			19.76	10431.8				19.76	309.826				19.76	-211.831
19.77	10700			19.77	10428.7				19.77	229.735				19.77	271.295
19.78	10440			19.78	10425.8				19.78	150.552				19.78	14.218
19.79	10530			19.79	10423.1				19.79	94.8127				19.79	106.922
19.8	9800			19.8	10420.6				19.8	63.7303				19.8	-620.621
19.81	9590			19.81	10418.5				19.81	48.9648				19.81	-828.449
19.82	10510			19.82	10416.6				19.82	42.2789				19.82	93.3912
19.83	10180			19.83	10415.2				19.83	39.1089				19.83	-235.16
19.84	10310			19.84	10414.2				19.84	37.7259				19.84	-104.167
19.85	10690			19.85	10413.7				19.85	37.5971				19.85	276.298
19.86	10530			19.86	10413.8				19.86	38.5916				19.86	116.162
19.87	10160			19.87	10414.6				19.87	40.5573				19.87	-254.638
19.88	11090			19.88	10416.2				19.88	43.5454				19.88	673.813
19.89	10310			19.89	10418.6				19.89	47.7872				19.89	-108.604
19.9	10720			19.9	10421.9				19.9	53.6287				19.9	298.126
19.91	10670			19.91	10426.1				19.91	61.5945				19.91	243.936
19.92	10480			19.92	10431.2				19.92	72.4871				19.92	48.7934
19.93	10550			19.93	10437.3				19.93	87.9741				19.93	112.683
19.94	10480			19.94	10444.4				19.94	112.113				19.94	35.607
19.95	10770			19.95	10452.4				19.95	155.827				19.95	317.587
19.96	10840			19.96	10461.3				19.96	246.485				19.96	378.666
19.97	10350			19.97	10471.1				19.97	437.661				19.97	-121.097
19.98	10010			19.98	10481.6				19.98	795.274				19.98	-471.621
19.99	10820			19.99	10492.8				19.99	1333.06				19.99	327.192
20	10570			20	10504.5				20	1920.42				20	65.4559
20.01	10860			20.01	10516.7				20.01	2221.78				20.01	343.296
20.02	10610			20.02	10529.1				20.02	2007.17				20.02	80.8486
20.03	10630			20.03	10541.7				20.03	1591.83				20.03	88.2561
20.04	10450			20.04	10554.3				20.04	1332.48				20.04	-104.337
20.05	10670			20.05	10566.8				20.05	1285.94				20.05	103.213
20.06	10350			20.06	10579				20.06	1253.26				20.06	-228.955
20.07	10830			20.07	10590.7				20.07	1030.81				20.07	239.286
20.08	10590			20.08	10602				20.08	702.448				20.08	-11.9466
20.09	11000			20.09	10612.5				20.09	420.444				20.09	387.448
20.1	10770			20.1	10622.5				20.1	239.582				20.1	147.55
20.11	10590			20.11	10631.6				20.11	144.643				20.11	-41.5776
20.12	10680			20.12	10639.9				20.12	99.1054				20.12	40.1049
20.13	10570			20.13	10647.4				20.13	75.6386				20.13	-77.383
20.14	11100			20.14	10654				20.14	61.199				20.14	445.955
20.15	10470			20.15	10659.9				20.15	51.0743				20.15	-189.903
20.16	10420			20.16	10665				20.16	43.7034				20.16	-245.021
20.17	10310			20.17	10669.4				20.17	38.233				20.17	-359.439
20.18	10760			20.18	10673.2				20.18	33.9679				20.18	86.7714
20.19	10360			20.19	10676.5				20.19	30.4525				20.19	-316.471
20.2	10830			20.2	10679.2				20.2	27.6137				20.2	150.749
20.21	10460			20.21	10681.7				20.21	25.551				20.21	-221.659
20.22	10440			20.22	10683.8				20.22	24.2291				20.22	-243.778
20.23	10310			20.23	10685.7				20.23	23.7445				20.23	-375.69
20.24	11120			20.24	10687.5				20.24	24.7069				20.24	432.502
20.25	10410			20.25	10689.2				20.25	28.5316				20.25	-279.25
20.26	10240			20.26	10691				20.26	36.9368				20.26	-451.002
20.27	10930			20.27	10692.8				20.27	49.9728				20.27	237.212
20.28	10940			20.28	10694.7				20.28	63.4712				20.28	245.343
20.29	10110			20.29	10696.6				20.29	68.2604				20.29	-586.634
20.3	10800			20.3	10698.7				20.3	60.7513				20.3	101.295
20.31	10300			20.31	10700.9				20.31	50.2751				20.31	-400.869
20.32	10290			20.32	10703.1				20.32	44.7004				20.32	-413.116
20.33	10230			20.33	10705.4				20.33	44.4038				20.33	-475.425
20.34	10490			20.34	10707.8				20.34	43.7654				20.34	-217.773
20.35	10960			20.35	10710.1				20.35	38.3525				20.35	249.865
20.36	11070			20.36	10712.5				20.36	30.8339				20.36	357.51
20.37	10900			20.37	10714.8				20.37	24.7616				20.37	185.188
20.38	11020			20.38	10717.1				20.38	21.34				20.38	302.927
20.39	11060			20.39	10719.3				20.39	20.1057				20.39	340.73
20.4	11030			20.4	10721.4				20.4	20.2791				20.4	308.599
20.41	11100			20.41	10723.5				20.41	21.2924				20.41	376.531
20.42	10810			20.42	10725.5				20.42	22.9543				20.42	84.5123
20.43	10880			20.43	10727.5				20.43	25.3744				20.43	152.525
20.44	10750			20.44	10729.5				20.44	28.6013				20.44	20.5445
20.45	10610			20.45	10731.5				20.45	34.1442				20.45	-121.461
20.46	11390			20.46	10733.5				20.46	45.8029				20.46	656.475
20.47	11250			20.47	10735.7				20.47	70.8414				20.47	514.319
20.48	10150			20.48	10738				20.48	117.466				20.48	-587.962
20.49	10340			20.49	10740.4				20.49	185.777				20.49	-400.399
20.5	10850			20.5	10743				20.5	256.597				20.5	106.977
20.51	10840			20.51	10745.9				20.51	286.855				20.51	94.1512
20.52	10740			20.52	10748.9				20.52	258.97				20.52	-8.88633
20.53	10790			20.53	10752.1				20.53	217.74				20.53	37.8623
20.54	10790			20.54	10755.6				20.54	203.441				20.54	34.4051
20.55	10190			20.55	10759.2				20.55	225.154				20.55	-569.24
20.56	10690			20.56	10763				20.56	273.024				20.56	-73.0465
20.57	11150			20.57	10767				20.57	352.841				20.57	383.029
20.58	10930			20.58	10771				20.58	505.232				20.58	159.028
20.59	10910			20.59	10775				20.59	740.206				20.59	135.001
20.6	11000			20.6	10779				20.6	970.348				20.6	221.018
20.61	11210			20.61	10782.9				20.61	1019.25				20.61	427.137
20.62	10560			20.62	10786.6				20.62	857.43				20.62	-226.573
20.63	10490			20.63	10790.1				20.63	670.524				20.63	-300.092
20.64	11010			20.64	10793.3				20.64	584.784				20.64	216.668
20.65	10760			20.65	10796.2				20.65	589.268				20.65	-36.2352
20.66	10670			20.66	10798.7				20.66	572.982				20.66	-128.737
20.67	10460			20.67	10800.8				20.67	462.601				20.67	-340.832
20.68	10860			20.68	10802.5				20.68	316.075				20.68	57.5109
20.69	10730			20.69	10803.7				20.69	198.065				20.69	-73.6639
20.7	10840			20.7	10804.3				20.7	127.418				20.7	35.6607
20.71	10400			20.71	10804.5				20.71	94.9675				20.71	-404.508
20.72	10570			20.72	10804.2				20.72	86.1078				20.72	-234.171
20.73	10580			20.73	10803.3				20.73	94.7252				20.73	-223.339
20.74	10630			20.74	10802				20.74	126.598				20.74	-172.029
20.75	11070			20.75	10800.3				20.75	195.755				20.75	269.739
20.76	10900			20.76	10798.1				20.76	313.769				20.76	101.932
20.77	11380			20.77	10795.5				20.77	470.189				20.77	584.517
20.78	10840			20.78	10792.5				20.78	611.689				20.78	47.4549
20.79	10020			20.79	10789.3				20.79	680.059				20.79	-769.29
20.8	10190			20.8	10785.8				20.8	674.903				20.8	-595.76
20.81	10990			20.81	10782				20.81	607.662				20.81	208.003
20.82	11010			20.82	10778				20.82	534.755				20.82	231.956
20.83	10810			20.83	10773.9				20.83	502				20.83	36.0597
20.84	10910			20.84	10769.7				20.84	503.186				20.84	140.271
20.85	11050			20.85	10765.5				20.85	532.102				20.85	284.551
20.86	10810			20.86	10761.1				20.86	570.71				20.86	48.859
20.87	11160			20.87	10756.9				20.87	591.087				20.87	403.154
20.88	10940			20.88	10752.6				20.88	548.526				20.88	187.394
20.89	10900			20.89	10748.5				20.89	436.819				20.89	151.538
20.9	11340			20.9	10744.5				20.9	329.866				20.9	595.541
20.91	10850			20.91	10740.6				20.91	276.931				20.91	109.362
20.92	10680			20.92	10737				20.92	271.395				20.92	-57.0472
20.93	10610			20.93	10733.8				20.93	265.39				20.93	-123.778
20.94	10630			20.94	10730.9				20.94	220.5				20.94	-100.856
20.95	10780			20.95	10728.3				20.95	156.176				20.95	51.6587
20.96	10590			20.96	10726.3				20.96	101.712				20.96	-136.283
20.97	11000			20.97	10724.7				20.97	67.143				20.97	275.259
20.98	10120			20.98	10723.8				20.98	49.284				20.98	-603.775
20.99	11080			20.99	10723.4				20.99	41.1147				20.99	356.564
21	10600			21	10723.8				21	37.6468				21	-123.761
21.01	10720			21.01	10724.9				21.01	36.8652				21.01	-4.85416
21.02	10680			21.02	10726.7				21.02	38.9665				21.02	-46.7174
21.03	10810			21.03	10729.4				21.03	45.8047				21.03	80.6194
21.04	10600			21.04	10732.9				21.04	59.9584				21.04	-132.862
21.05	10430			21.05	10737.2				21.05	82.3662				21.05	-307.169
21.06	11120			21.06	10742.3				21.06	107.881				21.06	377.709
21.07	10990			21.07	10748.2				21.07	122.644				21.07	241.794
21.08	10810			21.08	10754.9				21.08	117.161				21.08	55.1279
21.09	10720			21.09	10762.2				21.09	104.302				21.09	-42.2336
21.1	10880			21.1	10770.2				21.1	99.7862				21.1	109.784
21.11	10790			21.11	10778.7				21.11	108.457				21.11	11.2724
21.12	10660			21.12	10787.7				21.12	126.655				21.12	-127.662
21.13	10430			21.13	10796.9				21.13	153.202				21.13	-366.896
21.14	11040			21.14	10806.3				21.14	209.805				21.14	233.704
21.15	10240			21.15	10815.7				21.15	340.465				21.15	-575.708
21.16	10690			21.16	10825				21.16	584.804				21.16	-134.976
21.17	10400			21.17	10833.9				21.17	930.42				21.17	-433.938
21.18	10770			21.18	10842.4				21.18	1258.59				21.18	-72.4256
21.19	10740			21.19	10850.3				21.19	1344.23				21.19	-110.272
21.2	11440			21.2	10857.3				21.2	1137.39				21.2	582.687
21.21	11140			21.21	10863.4				21.21	880.322				21.21	276.609
21.22	10930			21.22	10868.4				21.22	751.558				21.22	61.6434
21.23	10890			21.23	10872.1				21.23	753.696				21.23	17.9273
21.24	10380			21.24	10874.4				21.24	754.129				21.24	-494.424
21.25	10940			21.25	10875.3				21.25	629.563				21.25	64.6933
21.26	10640			21.26	10874.7				21.26	433.237				21.26	-234.661
21.27	10330			21.27	10872.4				21.27	261.243				21.27	-542.438
21.28	10940			21.28	10868.6				21.28	149.513				21.28	71.3936
21.29	11160			21.29	10863.2				21.29	90.2637				21.29	296.835
21.3	10710			21.3	10856.1				21.3	61.8955				21.3	-146.143
21.31	11120			21.31	10847.6				21.31	47.5288				21.31	272.362
21.32	10700			21.32	10837.7				21.32	38.9056				21.32	-137.711
21.33	10540			21.33	10826.5				21.33	32.8406				21.33	-286.474
21.34	10210			21.34	10814.1				21.34	28.2091				21.34	-604.065
21.35	10990			21.35	10800.6				21.35	24.7291				21.35	189.361
21.36	10640			21.36	10786.4				21.36	22.0605				21.36	-146.374
21.37	10440			21.37	10771.5				21.37	19.959				21.37	-331.461
21.38	10990			21.38	10756.1				21.38	18.257				21.38	233.897
21.39	10540			21.39	10740.5				21.39	16.8306				21.39	-200.51
21.4	10230			21.4	10724.9				21.4	15.6853				21.4	-494.899
21.41	10800			21.41	10709.5				21.41	14.7706				21.41	90.5168
21.42	10630			21.42	10694.5				21.42	14.0464				21.42	-64.4728
21.43	11060			21.43	10680.1				21.43	13.4867				21.43	379.902
21.44	11290			21.44	10666.6				21.44	13.0731				21.44	623.432
21.45	10720			21.45	10654.1				21.45	12.7928				21.45	65.9404
21.46	11120			21.46	10642.7				21.46	12.6383				21.46	477.26
[truncated: 854 more rows]

## Sheet: Figure 1L
Figure 1L
Fourier transform infrared spectra of B-COF and the corresponding building blocks
Wavenumber (cm-1)	B-COF	B-CHO	TAPB
399.199	98.4577	92.0266	77.0432
401.128	97.9992	91.9719	77.6678
403.056	97.5673	91.9638	78.316
404.985	97.3194	92.197	78.6842
406.913	97.2874	92.7587	78.6352
408.842	97.4091	93.6073	78.1992
410.77	97.5715	94.5964	77.5375
412.699	97.6605	95.5273	76.8849
414.627	97.6152	96.2241	76.4615
416.556	97.4648	96.6151	76.3684
418.484	97.3104	96.7658	76.5406
420.413	97.2535	96.8303	76.8106
422.341	97.325	96.9455	77.0372
424.27	97.4738	97.153	77.1869
426.198	97.6109	97.3918	77.3203
428.127	97.6657	97.5562	77.5205
430.055	97.6182	97.5693	77.8254
431.984	97.501	97.428	78.2021
433.912	97.3721	97.2021	78.5636
435.841	97.2903	96.9893	78.8118
437.769	97.2822	96.8672	78.8838
439.698	97.3323	96.8508	78.7841
441.626	97.39	96.8839	78.5877
443.555	97.395	96.8704	78.4055
445.483	97.308	96.7265	78.3242
447.412	97.1297	96.4207	78.3577
449.34	96.8935	95.9766	78.4412
451.269	96.6403	95.4449	78.4712
453.197	96.3908	94.8626	78.3649
455.126	96.1346	94.2297	78.1067
457.054	95.8382	93.5126	77.7573
458.983	95.4716	92.6776	77.4162
460.911	95.0323	91.7319	77.1607
462.84	94.5533	90.7495	76.9983
464.768	94.0878	89.857	76.866
466.697	93.6838	89.1905	76.6706
468.625	93.3639	88.8381	76.3404
470.554	93.1184	88.7866	75.857
472.482	92.9136	88.8883	75.255
474.411	92.7111	88.8713	74.5861
476.339	92.487	88.3974	73.8706
478.268	92.2415	87.1536	73.07
480.196	91.9923	84.9357	72.1026
482.125	91.7588	81.6985	70.8958
484.053	91.5473	77.5708	69.444
485.982	91.345	72.8555	67.8443
487.91	91.1265	68.0075	66.2865
489.839	90.8671	63.5786	64.9958
491.767	90.5568	60.1202	64.1477
493.696	90.2085	58.0695	63.7948
495.624	89.8542	57.6638	63.8465
497.553	89.5334	58.9122	64.1074
499.481	89.2803	61.6148	64.3492
501.41	89.1139	65.4088	64.3802
503.338	89.0348	69.8273	64.0868
505.267	89.0276	74.3763	63.4373
507.195	89.0668	78.6257	62.454
509.124	89.1228	82.2892	61.1759
511.052	89.1653	85.2552	59.638
512.981	89.1628	87.5582	57.884
514.909	89.0819	89.3106	56.0042
516.838	88.8896	90.6358	54.1705
518.766	88.5614	91.6268	52.6368
520.695	88.0931	92.3413	51.6824
522.623	87.5074	92.8205	51.5153
524.552	86.8509	93.1133	52.1831
526.48	86.1782	93.2854	53.5487
528.409	85.5331	93.4099	55.3416
530.337	84.9372	93.5462	57.2496
532.266	84.3877	93.7227	59.0009
534.194	83.8663	93.9317	60.4083
536.123	83.3535	94.1402	61.3732
538.051	82.8437	94.3112	61.8598
539.98	82.3561	94.4257	61.8581
541.908	81.9371	94.4938	61.3572
543.837	81.6537	94.5504	60.344
545.765	81.5798	94.6353	58.8303
547.694	81.7775	94.7726	56.8936
549.622	82.2771	94.9558	54.7062
551.551	83.0616	95.1495	52.5262
553.479	84.0627	95.3059	50.643
555.408	85.1721	95.3876	49.2976
557.336	86.2652	95.3835	48.6195
559.264	87.2276	95.3115	48.6101
561.193	87.9756	95.2058	49.1752
563.122	88.469	95.0992	50.1786
565.05	88.7144	95.0088	51.4902
566.979	88.7635	94.9317	53.0103
568.907	88.7021	94.853	54.6697
570.836	88.6308	94.7607	56.4125
572.764	88.6409	94.6569	58.1774
574.693	88.794	94.5588	59.889
576.621	89.1111	94.4836	61.4618
578.55	89.5705	94.4252	62.8145
580.478	90.1152	94.3301	63.8875
582.407	90.6635	94.0893	64.6548
584.335	91.1237	93.5535	65.1262
586.264	91.4089	92.5743	65.3368
588.192	91.4513	91.0594	65.331
590.12	91.2115	89.0266	65.1448
592.049	90.6885	86.6313	64.8025
593.977	89.926	84.1607	64.3231
595.906	89.0157	81.9867	63.7358
597.835	88.092	80.4845	63.0933
599.763	87.3131	79.9344	62.4755
601.692	86.8291	80.4435	61.9781
603.62	86.7478	81.9163	61.6921
605.548	87.1111	84.0846	61.6826
607.477	87.8875	86.5807	61.9744
609.405	88.9815	89.0224	62.5463
611.334	90.2549	91.0873	63.3339
613.263	91.5541	92.5635	64.2391
615.191	92.7405	93.3718	65.1485
617.12	93.7159	93.5574	65.9572
619.048	94.4347	93.2555	66.5928
620.976	94.8994	92.6468	67.0294
622.905	95.1445	91.9127	67.2881
624.833	95.2171	91.2093	67.423
626.762	95.1629	90.6576	67.4977
628.691	95.0207	90.3422	67.5613
630.619	94.8243	90.3104	67.6321
632.548	94.6052	90.5688	67.6929
634.476	94.3927	91.0786	67.703
636.404	94.2106	91.7572	67.6198
638.333	94.0719	92.4887	67.4234
640.261	93.9757	93.1418	67.1331
642.19	93.9077	93.5913	66.81
644.119	93.8454	93.7388	66.5445
646.047	93.7665	93.5258	66.4315
647.976	93.656	92.9381	66.5408
649.904	93.5107	91.9965	66.8957
651.832	93.3376	90.7425	67.4677
653.761	93.1491	89.221	68.1899
655.689	92.9578	87.476	68.9802
657.618	92.774	85.559	69.7627
659.547	92.6077	83.5498	70.4792
661.475	92.4708	81.577	71.0931
663.403	92.3792	79.8267	71.5868
665.332	92.3499	78.5235	71.9601
667.26	92.3939	77.878	72.2277
669.189	92.5076	78.0131	72.4175
671.117	92.6702	78.9086	72.5631
673.046	92.8482	80.401	72.6951
674.975	93.0079	82.2404	72.8321
676.903	93.1261	84.1681	72.978
678.832	93.194	85.9734	73.1258
680.76	93.213	87.5133	73.2647
682.688	93.1863	88.7064	73.3858
684.617	93.1096	89.516	73.4811
686.545	92.9671	89.9365	73.5364
688.474	92.7341	89.9859	73.5195
690.403	92.3877	89.7015	73.3723
692.331	91.9202	89.1355	73.0161
694.26	91.3494	88.3502	72.3729
696.188	90.7202	87.4116	71.399
698.116	90.0978	86.3862	70.1196
700.045	89.5542	85.3365	68.6506
701.973	89.1513	84.3174	67.1947
703.902	88.925	83.3672	66.0087
705.83	88.8761	82.4967	65.3415
707.759	88.9685	81.6791	65.3654
709.687	89.1384	80.8461	66.1233
711.616	89.3093	79.8965	67.5144
713.544	89.4076	78.7166	69.3218
715.473	89.3749	77.2108	71.27
717.401	89.1738	75.3337	73.0929
719.33	88.7883	73.1128	74.5938
721.258	88.2212	70.6511	75.6806
723.187	87.4892	68.1035	76.3689
725.115	86.618	65.6347	76.7537
727.044	85.6392	63.3724	76.9632
728.972	84.5898	61.3745	77.116
730.901	83.5125	59.6198	77.2938
732.83	82.4552	58.0212	77.5357
734.758	81.4676	56.4541	77.8466
736.686	80.5954	54.7932	78.2118
738.615	79.8728	52.9452	78.6091
740.543	79.32	50.8749	79.0162
742.472	78.9459	48.6189	79.4135
744.4	78.7566	46.2899	79.7841
746.329	78.7649	44.0715	80.1167
748.257	78.9955	42.2028	80.4076
750.186	79.4801	40.9516	80.664
752.114	80.2449	40.5721	80.9024
754.043	81.2936	41.2545	81.144
755.971	82.5937	43.0782	81.4069
757.9	84.0734	45.9837	81.7003
759.828	85.6299	49.7723	82.0227
761.757	87.1474	54.1328	82.3658
763.685	88.5184	58.6906	82.7202
765.614	89.6636	63.0681	83.079
767.542	90.5438	66.945	83.4355
769.471	91.1617	70.1046	83.7746
771.399	91.5507	72.4522	84.0636
773.328	91.756	74.0012	84.2471
775.256	91.8149	74.8355	84.253
777.185	91.7446	75.0637	84.011
779.113	91.5417	74.7831	83.4778
781.042	91.1923	74.0625	82.6612
782.97	90.6873	72.9447	81.6296
784.899	90.0369	71.4585	80.5013
786.827	89.2743	69.6317	79.4113
788.756	88.4495	67.4982	78.4685
790.684	87.6141	65.1	77.7177
792.613	86.8037	62.4871	77.1211
794.541	86.0246	59.7198	76.5649
796.47	85.2478	56.8735	75.8895
798.398	84.4131	54.0396	74.9321
800.327	83.4398	51.3174	73.5689
802.255	82.2436	48.7944	71.7416
804.184	80.753	46.5198	69.46
806.112	78.9224	44.4823	66.7812
808.041	76.7419	42.603	63.7783
809.969	74.2435	40.7504	60.5114
811.898	71.5022	38.7751	57.0124
813.826	68.632	36.5568	53.2886
815.755	65.7735	34.0465	49.3449
817.683	63.0767	31.2876	45.2185
819.612	60.6797	28.4066	41.0164
821.54	58.6919	25.5766	36.9431
823.469	57.1838	22.9675	33.3073
825.397	56.1825	20.7013	30.4968
827.326	55.6736	18.8298	28.9205
829.254	55.6088	17.3415	28.9227
831.183	55.9209	16.1978	30.6948
833.111	56.544	15.385	34.2142
835.04	57.4354	14.9614	39.2352
836.968	58.5897	15.0793	45.3333
838.897	60.0371	15.9687	51.9868
840.825	61.8233	17.8838	58.6665
842.754	63.9754	21.0262	64.9159
844.682	66.467	25.4703	70.4075
846.611	69.1962	31.116	74.9697
848.539	71.9914	37.6912	78.5798
850.468	74.6432	44.8002	81.3257
852.396	76.9548	52.0022	83.3504
854.325	78.7892	58.8893	84.7974
856.253	80.1008	65.1446	85.7754
858.182	80.939	70.572	86.3501
860.11	81.4246	75.0993	86.5609
862.039	81.7053	78.7597	86.4494
863.967	81.906	81.6593	86.0861
865.896	82.0904	83.9364	85.5812
867.824	82.2501	85.7261	85.0764
869.753	82.3219	87.1368	84.7186
871.681	82.2261	88.2444	84.6281
873.61	81.9105	89.0999	84.8682
875.538	81.3837	89.7436	85.43
877.467	80.7248	90.2164	86.2357
879.395	80.0676	90.5615	87.1637
881.324	79.5647	90.8181	88.0845
883.252	79.3493	91.0119	88.8978
885.181	79.5062	91.1506	89.5545
887.109	80.0617	91.2287	90.0609
889.038	80.989	91.2373	90.4643
890.966	82.2247	91.1735	90.8272
892.895	83.6853	91.0379	91.2016
894.823	85.2791	90.8182	91.6107
896.752	86.9086	90.4664	92.0456
898.68	88.4673	89.8814	92.4755
900.609	89.8376	88.9166	92.8644
902.537	90.8985	87.4188	93.1874
904.466	91.547	85.293	93.4393
906.394	91.7311	82.5726	93.633
908.323	91.4794	79.4638	93.7904
910.251	90.9149	76.3372	93.9316
912.18	90.2399	73.6586	94.0667
914.108	89.6942	71.88	94.1938
916.037	89.4979	71.3217	94.304
917.965	89.7965	72.0861	94.3874
919.894	90.6234	74.0268	94.439
921.822	91.8927	76.7847	94.4592
923.751	93.4236	79.8821	94.452
925.679	94.9906	82.843	94.4213
927.608	96.3808	85.3026	94.3685
929.536	97.4416	87.0676	94.2939
931.465	98.1041	88.1176	94.2005
933.393	98.3801	88.5601	94.0968
935.322	98.3412	88.5637	93.9975
937.25	98.0884	88.2984	93.9198
939.179	97.7238	87.8975	93.8761
941.107	97.3303	87.4467	93.8687
943.036	96.9618	86.9934	93.8868
944.964	96.6441	86.5624	93.9106
946.893	96.3802	86.1689	93.9194
948.821	96.1584	85.8217	93.8996
950.75	95.9575	85.5196	93.8516
952.678	95.7516	85.2463	93.7888
954.607	95.5129	84.9692	93.7328
956.535	95.2163	84.6456	93.7045
958.464	94.8436	84.2314	93.7171
960.392	94.3885	83.6905	93.7727
962.321	93.8608	82.9995	93.8636
964.249	93.2876	82.1481	93.977
966.178	92.7116	81.1364	94.0997
968.106	92.186	79.9732	94.2211
970.035	91.7666	78.676	94.3332
971.963	91.5027	77.2728	94.4298
973.892	91.4284	75.8037	94.5046
975.82	91.5564	74.3203	94.5517
977.749	91.8749	72.8809	94.5673
979.677	92.3477	71.5424	94.5516
981.606	92.9193	70.3494	94.5102
983.534	93.5229	69.3239	94.4522
985.463	94.0921	68.4559	94.387
987.391	94.574	67.699	94.3207
989.32	94.9373	66.9724	94.2534
991.248	95.1737	66.1674	94.1801
993.177	95.2908	65.1612	94.0935
995.105	95.2978	63.8364	93.9875
997.034	95.1925	62.1038	93.8603
998.962	94.9538	59.9281	93.7134
1000.89	94.5465	57.3479	93.5495
1002.82	93.9381	54.4843	93.3703
1004.75	93.1224	51.5318	93.1759
1006.68	92.1417	48.7325	92.966
1008.61	91.097	46.3356	92.7446
1010.53	90.1398	44.5535	92.5222
1012.46	89.443	43.5199	92.3163
1014.39	89.1578	43.2625	92.1469
1016.32	89.3696	43.6973	92.0293
1018.25	90.0686	44.6486	91.9675
1020.18	91.1475	45.8902	91.9516
1022.1	92.4296	47.1955	91.9612
1024.03	93.7154	48.3804	91.9735
1025.96	94.8336	49.3295	91.9717
1027.89	95.6776	49.9992	91.9505
1029.82	96.2197	50.4044	91.9147
1031.75	96.4997	50.5941	91.8731
1033.67	96.5962	50.6276	91.8304
1035.6	96.5926	50.5557	91.7819
1037.53	96.551	50.412	91.7142
1039.46	96.5011	50.212	91.6111
1041.39	96.4446	49.9574	91.461
1043.32	96.3687	49.6397	91.2615
1045.25	96.2592	49.2442	91.0184
1047.17	96.1082	48.7526	90.7392
1049.1	95.9141	48.1473	90.4248
1051.03	95.6778	47.4168	90.0663
1052.96	95.3979	46.5615	89.6475
1054.89	95.0691	45.5958	89.1561
1056.82	94.6818	44.544	88.5954
1058.75	94.2207	43.4278	87.9925
1060.67	93.6584	42.2496	87.3963
1062.6	92.9471	40.9791	86.8657
1064.53	92.0127	39.5511	86.4516
1066.46	90.7609	37.8822	86.182
1068.39	89.1006	35.905	86.0547
1070.32	86.9839	33.6117	86.0431
1072.24	84.4514	31.0913	86.1091
1074.17	81.6657	28.5438	86.2176
1076.1	78.9133	26.2592	86.3468
1078.03	76.5632	24.5608	86.4899
1079.96	74.9876	23.7275	86.6499
1081.89	74.4688	23.9188	86.8314
1083.82	75.1214	25.131	87.035
1085.74	76.8592	27.1957	87.2558
1087.67	79.4121	29.8202	87.4865
1089.6	82.3893	32.6569	87.7207
1091.53	85.367	35.3792	87.9539
1093.46	87.9782	37.7473	88.1811
1095.39	89.9793	39.644	88.3931
1097.32	91.2775	41.0755	88.5733
1099.24	91.9156	42.1389	88.6996
1101.17	92.0279	42.972	88.7495
1103.1	91.7851	43.7043	88.706
1105.03	91.3495	44.4225	88.5609
1106.96	90.8489	45.1595	88.3139
1108.89	90.3705	45.9048	87.9655
1110.82	89.9689	46.628	87.5112
1112.74	89.6776	47.304	86.9402
1114.67	89.5194	47.9299	86.2421
1116.6	89.5092	48.5284	85.4217
1118.53	89.6528	49.1375	84.5143
1120.46	89.9438	49.7941	83.5943
1122.39	90.3626	50.5159	82.7691
1124.32	90.8787	51.2913	82.1577
1126.24	91.4565	52.0799	81.8597
1128.17	92.06	52.8229	81.9273
1130.1	92.6561	53.4619	82.3497
1132.03	93.2145	53.9573	83.0581
1133.96	93.7056	54.3018	83.9457
1135.89	94.1002	54.5242	84.8951
1137.81	94.3716	54.6817	85.8041
1139.74	94.4997	54.8434	86.5994
1141.67	94.4747	55.0698	87.2389
1143.6	94.2971	55.3946	87.7045
1145.53	93.9722	55.8173	87.9927
1147.46	93.5005	56.3051	88.1082
1149.38	92.8676	56.804	88.0616
1151.31	92.0408	57.2499	87.8667
1153.24	90.9737	57.5735	87.5314
1155.17	89.6207	57.696	87.0413
1157.1	87.9574	57.5192	86.3372
1159.03	86.0006	56.9193	85.3018
1160.96	83.8215	55.7576	83.7665
1162.88	81.5467	53.9136	81.5488
1164.81	79.3466	51.3395	78.516
1166.74	77.4125	48.1198	74.6613
1168.67	75.9268	44.5113	70.1657
1170.6	75.0321	40.9385	65.4166
1172.53	74.8064	37.9309	60.968
1174.46	75.2491	36.0101	57.4421
1176.38	76.2799	35.5559	55.3963
1178.31	77.7497	36.6941	55.1942
1180.24	79.4606	39.2444	56.9158
1182.17	81.1926	42.7501	60.3367
1184.1	82.733	46.5855	64.9809
1186.03	83.9073	50.1069	70.2344
1187.95	84.6043	52.795	75.4816
1189.88	84.7913	54.3436	80.2257
1191.81	84.5157	54.6683	84.1578
1193.74	83.8925	53.8478	87.166
1195.67	83.0798	52.0335	89.2964
1197.6	82.2487	49.3698	90.6894
1199.53	81.5521	45.9569	91.5169
1201.45	81.1008	41.8692	91.937
1203.38	80.9523	37.2117	92.0722
1205.31	81.1154	32.1863	92.0089
1207.24	81.5656	27.1321	91.8077
1209.17	82.2645	22.5165	91.5141
1211.1	83.1747	18.8731	91.1649
1213.03	84.2632	16.7015	90.7872
1214.95	85.4957	16.3572	90.394
1216.88	86.8251	17.9662	89.9811
1218.81	88.1842	21.3909	89.5281
1220.74	89.4863	26.2552	89.0042
1222.67	90.6365	32.0205	88.3758
1224.6	91.5503	38.0851	87.6152
1226.53	92.1713	43.8826	86.7066
1228.45	92.4842	48.9614	85.6511
1230.38	92.5156	53.0364	84.47
1232.31	92.3246	56.0078	83.2076
1234.24	91.9861	57.9467	81.9302
1236.17	91.5727	59.0486	80.7208
1238.1	91.1423	59.5655	79.6659
1240.03	90.7342	59.7323	78.8367
1241.95	90.3725	59.7082	78.2671
1243.88	90.0728	59.5479	77.937
1245.81	89.8473	59.2126	77.7668
1247.74	89.7058	58.6149	77.6289
1249.67	89.6517	57.6825	77.3746
1251.6	89.6782	56.4137	76.8665
1253.52	89.765	54.9061	76.005
1255.45	89.8799	53.345	74.7377
1257.38	89.9843	51.9592	73.0504
1259.31	90.0399	50.9594	70.9441
1261.24	90.0157	50.481	68.4121
1263.17	89.8906	50.5515	65.4297
1265.1	89.6537	51.0901	61.9663
1267.02	89.3021	51.9351	58.0181
1268.95	88.8389	52.8839	53.648
1270.88	88.273	53.7281	49.0172
1272.81	87.6223	54.2774	44.3882
1274.74	86.9171	54.3746	40.0966
1276.67	86.2025	53.9128	36.4948
1278.59	85.538	52.8611	33.8883
1280.52	84.9911	51.2945	32.4856
1282.45	84.6295	49.4134	32.3761
1284.38	84.5098	47.5328	33.5404
1286.31	84.6654	46.0286	35.8799
1288.24	85.0962	45.2451	39.2497
1290.17	85.7602	45.3866	43.4802
1292.09	86.5717	46.4341	48.3843
1294.02	87.4099	48.1269	53.7556
1295.95	88.1377	50.0303	59.3678
1297.88	88.6303	51.6709	64.9841
1299.81	88.8041	52.6946	70.3753
1301.74	88.6416	52.9869	75.3436
1303.66	88.2028	52.7146	79.7415
1305.59	87.6201	52.2746	83.482
1307.52	87.074	52.169	86.5378
1309.45	86.7542	52.8437	88.9299
1311.38	86.8123	54.547	90.7115
1313.31	87.3208	57.2512	91.9531
1315.24	88.2505	60.6658	92.7339
1317.16	89.4783	64.3357	93.1399
1319.09	90.8229	67.7859	93.2657
1321.02	92.0982	70.6556	93.2124
1322.95	93.1617	72.7738	93.0794
1324.88	93.941	74.1543	92.9499
1326.81	94.4293	74.9319	92.8788
1328.73	94.6625	75.2801	92.8858
1330.66	94.6887	75.3474	92.9583
1332.59	94.5476	75.2295	93.0619
1334.52	94.2623	74.9744	93.154
1336.45	93.8456	74.6048	93.1989
1338.38	93.3137	74.1417	93.1791
1340.31	92.6968	73.6129	93.0975
1342.23	92.0392	73.0461	92.972
1344.16	91.3883	72.454	92.8238
1346.09	90.7801	71.8276	92.6698
1348.02	90.2327	71.1429	92.5209
1349.95	89.7479	70.3788	92.3864
1351.88	89.3207	69.5352	92.278
1353.81	88.9477	68.6416	92.2114
1355.73	88.6324	67.7536	92.2013
1357.66	88.3828	66.934	92.2532
1359.59	88.2041	66.228	92.3567
1361.52	88.0896	65.6411	92.484
1363.45	88.016	65.1327	92.5976
1365.38	87.9471	64.6251	92.6622
1367.31	87.8451	64.0196	92.6564
1369.23	87.6821	63.2109	92.5761
1371.16	87.4491	62.092	92.4305
1373.09	87.1552	60.5559	92.2337
1375.02	86.8207	58.5039	91.9968
1376.95	86.4674	55.8684	91.7254
1378.88	86.1117	52.65	91.4217
1380.81	85.7654	48.9574	91.0871
1382.73	85.4415	45.0374	90.7206
1384.66	85.1602	41.2793	90.3107
1386.59	84.9515	38.1859	89.8236
1388.52	84.8492	36.3041	89.1941
1390.45	84.8755	36.1139	88.33
1392.38	85.0218	37.8883	87.1395
1394.3	85.2348	41.5606	85.5806
1396.23	85.4212	46.6693	83.716
1398.16	85.478	52.4425	81.7351
1400.09	85.3365	58.0221	79.9153
1402.02	84.9956	62.7228	78.5352
1403.95	84.5245	66.1917	77.7888
1405.88	84.0398	68.4103	77.7442
1407.8	83.6741	69.5873	78.3514
1409.73	83.5501	70.0276	79.4744
1411.66	83.762	70.0379	80.923
1413.59	84.3578	69.8794	82.4778
1415.52	85.3189	69.7528	83.9143
1417.45	86.544	69.7967	85.0375
1419.38	87.8541	70.0846	85.7261
1421.3	89.0329	70.6223	85.9642
1423.23	89.8881	71.3524	85.8302
1425.16	90.2993	72.1684	85.4461
1427.09	90.2312	72.9383	84.9116
1429.02	89.7178	73.5259	84.263
1430.95	88.8436	73.8129	83.465
1432.87	87.7328	73.7219	82.4355
1434.8	86.5406	73.2397	81.0918
1436.73	85.4326	72.4257	79.4042
1438.66	84.5509	71.3947	77.431
1440.59	83.9811	70.2727	75.3159
1442.52	83.7418	69.1518	73.2548
1444.44	83.8	68.0673	71.4588
1446.37	84.0972	67.0045	70.134
1448.3	84.5699	65.9248	69.475
1450.23	85.1587	64.8009	69.65
1452.16	85.8072	63.6509	70.7534
1454.09	86.4591	62.5605	72.7237
1456.02	87.0626	61.6731	75.2797
1457.94	87.5824	61.1405	77.9646
1459.87	88.0107	61.0625	80.3201
1461.8	88.3634	61.4629	82.0667
1463.73	88.6629	62.3152	83.1518
1465.66	88.9201	63.5807	83.6719
1467.59	89.1253	65.2202	83.7654
1469.52	89.25	67.1719	83.5479
1471.44	89.2573	69.318	83.0983
1473.37	89.1183	71.4758	82.4745
1475.3	88.8228	73.4398	81.732
1477.23	88.3755	75.057	80.9242
1479.16	87.777	76.2837	80.084
1481.09	87.0029	77.1854	79.2027
1483.02	85.9945	77.8912	78.2222
1484.94	84.6677	78.535	77.0433
1486.87	82.9407	79.2028	75.552
1488.8	80.7763	79.8984	73.6569
1490.73	78.2212	80.5373	71.3257
1492.66	75.4122	80.9829	68.5899
1494.59	72.5302	81.1143	65.4974
1496.52	69.7284	80.8898	62.0359
1498.44	67.0872	80.3719	58.0806
1500.37	64.6269	79.7106	53.4132
1502.3	62.363	79.1047	47.8247
1504.23	60.3705	78.7551	41.2888
1506.16	58.8171	78.8087	34.1491
1508.09	57.9358	79.3075	27.1904
1510.01	57.9436	80.1738	21.4752
1511.94	58.9665	81.2567	18.0102
1513.87	61.0281	82.4065	17.485
1515.8	64.0816	83.5239	20.2191
1517.73	68.0163	84.5575	26.1927
1519.66	72.6046	85.4709	34.9811
1521.59	77.4477	86.2181	45.6329
1523.51	82.0269	86.7498	56.7494
1525.44	85.883	87.0425	66.9142
1527.37	88.7892	87.1188	75.2039
1529.3	90.7764	87.0363	81.3746
1531.23	92.0237	86.8575	85.6719
1533.16	92.7304	86.6206	88.521
1535.09	93.0365	86.3233	90.3039
1537.01	93.0059	85.9248	91.2725
1538.94	92.6597	85.3742	91.5725
1540.87	92.0414	84.6612	91.3364
1542.8	91.2522	83.8478	90.7556
1544.73	90.4114	83.0336	90.0508
1546.66	89.5816	82.282	89.3833
1548.58	88.7357	81.5701	88.8076
1550.51	87.7719	80.7737	88.287
1552.44	86.5535	79.671	87.7306
1554.37	84.9707	77.9726	87.0351
1556.3	83.0271	75.4136	86.1363
1558.23	80.9067	71.9067	85.0566
1560.15	78.93	67.647	83.9055
1562.08	77.3949	63.0423	82.8093
1564.01	76.4423	58.525	81.8298
1565.94	76.0479	54.4325	80.9402
1567.87	76.0895	51.0199	80.0525
1569.8	76.3997	48.5181	79.0546
1571.73	76.7834	47.1382	77.8396
1573.65	77.0264	46.9918	76.325
1575.58	76.9238	47.9849	74.4629
1577.51	76.3238	49.779	72.2359
1579.44	75.1585	51.8691	69.6453
1581.37	73.4432	53.7229	66.7017
1583.3	71.2546	54.888	63.4275
1585.23	68.7117	55.0328	59.8698
1587.15	65.9655	53.9475	56.1096
1589.08	63.193	51.5433	52.2576
1591.01	60.583	47.8666	48.4341
1592.94	58.3131	43.1167	44.7404
1594.87	56.5259	37.6533	41.2398
1596.8	55.3132	31.9779	37.9634
1598.72	54.7133	26.6887	34.9343
1600.65	54.7122	22.4073	32.195
1602.58	55.2442	19.6827	29.8117
1604.51	56.19	18.8935	27.8514
1606.44	57.3814	20.1782	26.3433
1608.37	58.6154	23.4219	25.2524
1610.3	59.6823	28.2953	24.4826
1612.22	60.4	34.3176	23.9116
1614.15	60.6554	40.9141	23.4439
1616.08	60.4451	47.4722	23.0588
1618.01	59.8984	53.4182	22.8271
1619.94	59.2565	58.3229	22.8836
1621.87	58.8014	61.9894	23.3676
1623.8	58.7697	64.4575	24.3782
1625.72	59.3045	65.9138	25.9733
1627.65	60.4579	66.573	28.2009
1629.58	62.2154	66.5994	31.1193
1631.51	64.5068	66.0961	34.7755
1633.44	67.2004	65.1399	39.1463
1635.37	70.1026	63.8248	44.0829
1637.3	72.9887	62.2748	49.3142
1639.22	75.6616	60.6143	54.5261
1641.15	78.0053	58.9177	59.4712
1643.08	80.0013	57.1768	64.0386
1645.01	81.7067	55.3108	68.2479
1646.94	83.2116	53.225	72.1803
1648.87	84.591	50.9064	75.8775
1650.8	85.8693	48.5003	79.2694
1652.72	87.0194	46.2765	82.1998
1654.65	88.0022	44.4718	84.5483
1656.58	88.8089	43.1464	86.3241
1658.51	89.4665	42.1767	87.6512
1660.44	90.0182	41.3446	88.6922
1662.37	90.5024	40.425	89.5907
1664.29	90.9423	39.2378	90.4468
1666.22	91.345	37.6745	91.3128
1668.15	91.7039	35.7088	92.1978
1670.08	92.0042	33.3845	93.0784
1672.01	92.2273	30.7753	93.9192
1673.94	92.3522	27.9338	94.6938
1675.87	92.3534	24.8697	95.3958
1677.79	92.1998	21.58	96.0343
1679.72	91.8625	18.1147	96.62
1681.65	91.3298	14.627	97.1535
1683.58	90.6195	11.3581	97.6244
1685.51	89.7746	8.54517	98.0202
1687.44	88.8379	6.31842	98.3377
1689.37	87.8217	4.66519	98.5869
1691.29	86.6965	3.48208	98.7855
1693.22	85.4077	2.66774	98.9504
1695.15	83.9197	2.19986	99.0919
1697.08	82.2788	2.15816	99.2126
1699.01	80.6595	2.67366	99.3109
1700.94	79.3335	3.82767	99.3882
1702.86	78.5538	5.59029	99.4525
1704.79	78.4534	7.87187	99.5146
1706.72	79.0448	10.639	99.5822
1708.65	80.288	13.9863	99.6559
1710.58	82.1365	18.1097	99.7301
1712.51	84.5212	23.192	99.7964
1714.43	87.2953	29.235	99.8481
1716.36	90.2013	35.9335	99.8844
1718.29	92.9202	42.7176	99.911
1720.22	95.1898	48.9902	99.9358
1722.15	96.8984	54.3886	99.9625
1724.08	98.0818	58.8783	99.9874
1726.01	98.8555	62.6661	100
1727.93	99.3462	66.0484	99.9859
1729.86	99.654	69.2839	99.9319
1731.79	99.8432	72.5125	99.8303
1733.72	99.9502	75.7271	99.6841
1735.65	99.9963	78.8084	99.5061
1737.58	100	81.6189	99.313
1739.51	99.9798	84.0946	99.1154
1741.43	99.95	86.2698	98.9141
1743.36	99.9149	88.2274	98.7044
1745.29	99.8692	90.0275	98.4851
1747.22	99.8031	91.6668	98.2661
1749.15	99.7111	93.0876	98.0674
1751.08	99.5975	94.226	97.9106
1753.01	99.4756	95.0625	97.8072
1754.93	99.3606	95.6401	97.7523
1756.86	99.2612	96.0388	97.7266
1758.79	99.1758	96.3334	97.7057
1760.72	99.094	96.5619	97.668
1762.65	99.001	96.718	97.5999
1764.58	98.8842	96.7655	97.4988
1766.51	98.7387	96.6675	97.3726
1768.43	98.5713	96.4153	97.2376
1770.36	98.3994	96.0445	97.1149
1772.29	98.2451	95.6242	97.0248
1774.22	98.1266	95.227	96.9815
1776.15	98.0513	94.8983	96.9916
1778.08	98.0164	94.6479	97.0536
1780	98.013	94.4653	97.161
1781.93	98.0311	94.3423	97.3035
1783.86	98.0632	94.2893	97.4693
1785.79	98.1043	94.3342	97.6456
1787.72	98.1514	94.5084	97.8202
1789.65	98.2026	94.8234	97.9831
1791.58	98.2573	95.2499	98.1286
1793.5	98.3168	95.7128	98.2556
1795.43	98.3842	96.1127	98.3675
1797.36	98.4642	96.3664	98.4683
1799.29	98.5608	96.4428	98.5594
1801.22	98.6753	96.3715	98.6381
1803.15	98.8047	96.2225	98.6986
1805.08	98.9425	96.0764	98.736
1807	99.0804	95.9982	98.7483
1808.93	99.2103	96.0254	98.7384
1810.86	99.3266	96.1661	98.7122
1812.79	99.4274	96.4083	98.6764
1814.72	99.5132	96.7299	98.6343
1816.65	99.5846	97.1067	98.5849
1818.57	99.6405	97.5133	98.523
1820.5	99.6766	97.92	98.4425
1822.43	99.6866	98.2887	98.3408
1824.36	99.6662	98.5763	98.2218
1826.29	99.6169	98.7474	98.0966
1828.22	99.5485	98.7914	97.9807
1830.14	99.4767	98.7323	97.8869
1832.07	99.4168	98.6213	97.8199
1834	99.3776	98.5157	97.776
1835.93	99.3593	98.4579	97.746
1837.86	99.3555	98.4645	97.7208
1839.79	99.357	98.5285	97.6948
1841.72	99.3565	98.6298	97.6673
1843.64	99.3515	98.7486	97.6403
1845.57	99.3448	98.8758	97.6163
1847.5	99.3417	99.0149	97.5949
1849.43	99.3465	99.1742	97.5724
1851.36	99.3589	99.3561	97.543
1853.29	99.3742	99.55	97.5011
1855.22	99.3844	99.7341	97.4423
1857.14	99.3814	99.8823	97.364
1859.07	99.3576	99.9738	97.264
1861	99.3081	100	97.1407
1862.93	99.2305	99.9673	96.9935
1864.86	99.1254	99.893	96.8247
1866.79	98.9968	99.7971	96.6404
1868.71	98.8518	99.692	96.4514
1870.64	98.6992	99.5788	96.2693
1872.57	98.5479	99.4512	96.1011
1874.5	98.4044	99.3039	95.9449
1876.43	98.2711	99.1391	95.7889
1878.36	98.1465	98.9669	95.6132
1880.29	98.0253	98.8001	95.3954
1882.21	97.9007	98.6477	95.117
1884.14	97.7668	98.5099	94.7694
1886.07	97.6211	98.3781	94.3608
1888	97.4673	98.2397	93.9186
1889.93	97.3147	98.0856	93.4864
1891.86	97.1762	97.9146	93.1146
1893.79	97.0637	97.7339	92.8477
1895.71	96.9839	97.5526	92.7152
1897.64	96.9376	97.3736	92.7281
1899.57	96.9203	97.1902	92.8809
1901.5	96.9249	96.9877	93.1552
1903.43	96.9442	96.751	93.5231
1905.36	96.9725	96.4728	93.9494
1907.29	97.0059	96.1578	94.3953
1909.21	97.0419	95.8212	94.8239
1911.14	97.0791	95.4806	95.2061
1913.07	97.1165	95.1463	95.5256
1915	97.1537	94.8145	95.7797
1916.93	97.1919	94.4695	95.9771
1918.86	97.2332	94.0935	96.1322
1920.79	97.2806	93.6801	96.258
1922.71	97.3363	93.2444	96.3621
1924.64	97.4003	92.8221	96.4452
1926.57	97.4695	92.4602	96.504
1928.5	97.5384	92.2019	96.5351
1930.43	97.6009	92.0758	96.5379
1932.36	97.6513	92.0911	96.5156
1934.28	97.6866	92.2387	96.4743
1936.21	97.7065	92.4962	96.4204
1938.14	97.714	92.8329	96.3586
1940.07	97.7138	93.2151	96.2918
1942	97.7113	93.6091	96.2208
1943.93	97.7108	93.9844	96.1466
1945.86	97.7147	94.3154	96.0712
1947.78	97.7231	94.5841	95.9984
1949.71	97.7354	94.7824	95.9317
1951.64	97.7507	94.9131	95.8729
1953.57	97.7686	94.989	95.8204
1955.5	97.7893	95.03	95.7699
1957.43	97.8131	95.0575	95.7156
1959.35	97.8406	95.089	95.6536
1961.28	97.8724	95.1345	95.5832
1963.21	97.9088	95.1952	95.5079
1965.14	97.9504	95.2663	95.4338
1967.07	97.9975	95.3409	95.367
1969	98.0495	95.4141	95.3108
1970.93	98.1049	95.4837	95.2642
1972.85	98.1604	95.5485	95.2233
1974.78	98.212	95.6055	95.1832
1976.71	98.2553	95.6477	95.1407
1978.64	98.2865	95.6655	95.0955
1980.57	98.3035	95.6496	95.0495
1982.5	98.3059	95.596	95.0052
1984.42	98.2951	95.509	94.9643
1986.35	98.2736	95.4002	94.9263
1988.28	98.2446	95.2853	94.8897
1990.21	98.2113	95.1779	94.8528
1992.14	98.1766	95.0855	94.8152
1994.07	98.1431	95.0083	94.7782
1996	98.1131	94.9424	94.7434
1997.92	98.0884	94.8847	94.7112
1999.85	98.0697	94.8363	94.6791
2001.78	98.0568	94.8023	94.6427
2003.71	98.0483	94.788	94.597
2005.64	98.0418	94.7948	94.5392
2007.57	98.0347	94.8159	94.4705
2009.49	98.025	94.8377	94.3968
2011.42	98.0117	94.8436	94.3272
2013.35	97.9952	94.8209	94.271
2015.28	97.9766	94.7659	94.2351
2017.21	97.957	94.6857	94.2217
2019.14	97.937	94.5946	94.2287
2021.07	97.9166	94.5067	94.2512
2022.99	97.8954	94.4301	94.2843
2024.92	97.8729	94.3632	94.3242
2026.85	97.8496	94.2973	94.3687
2028.78	97.8264	94.2213	94.4161
2030.71	97.8047	94.1282	94.4644
2032.64	97.7855	94.0189	94.5109
2034.57	97.7693	93.903	94.5521
2036.49	97.7559	93.7953	94.5861
2038.42	97.7446	93.7115	94.6126
2040.35	97.7349	93.6644	94.633
2042.28	97.7267	93.6616	94.6497
2044.21	97.7205	93.7054	94.6638
2046.14	97.7168	93.7939	94.6744
2048.07	97.7161	93.9218	94.678
2049.99	97.7176	94.0806	94.6707
2051.92	97.7204	94.2584	94.6499
2053.85	97.7228	94.4405	94.6161
2055.78	97.7241	94.611	94.5733
2057.71	97.7237	94.7561	94.528
2059.64	97.7224	94.8674	94.4869
2061.57	97.7212	94.9442	94.4545
2063.49	97.721	94.9928	94.4327
2065.42	97.7222	95.0226	94.4202
2067.35	97.7244	95.0423	94.4149
2069.28	97.7267	95.0564	94.4148
2071.21	97.7284	95.0639	94.4189
2073.14	97.7289	95.0611	94.4271
2075.06	97.7285	95.0458	94.4384
2076.99	97.7275	95.0195	94.4502
2078.92	97.7262	94.9884	94.4582
2080.85	97.7247	94.9613	94.4571
2082.78	97.7226	94.9456	94.4432
2084.71	97.7194	94.9438	94.4151
2086.64	97.7152	94.9531	94.3748
2088.56	97.7104	94.9667	94.3264
2090.49	97.7061	94.9776	94.2744
2092.42	97.7033	94.9818	94.2217
2094.35	97.7027	94.9795	94.1694
2096.28	97.7038	94.9733	94.1167
2098.21	97.7054	94.9659	94.0628
2100.14	97.7061	94.9568	94.0081
2102.06	97.7044	94.9422	93.9547
2103.99	97.6997	94.9168	93.9058
2105.92	97.6923	94.877	93.8639
2107.85	97.6831	94.8236	93.8298
2109.78	97.6732	94.7626	93.8017
2111.71	97.6636	94.7028	93.7762
2113.63	97.6544	94.6521	93.7497
2115.56	97.646	94.6139	93.7207
2117.49	97.6381	94.5865	93.6893
2119.42	97.6311	94.5639	93.6578
2121.35	97.625	94.5391	93.6288
2123.28	97.62	94.5079	93.604
2125.2	97.6157	94.4698	93.5837
2127.13	97.6115	94.4276	93.5678
2129.06	97.6063	94.3848	93.556
2130.99	97.5993	94.3429	93.5496
2132.92	97.5901	94.3005	93.5509
2134.85	97.5791	94.2541	93.5624
2136.78	97.5674	94.2008	93.585
2138.7	97.5559	94.1401	93.6173
2140.63	97.5458	94.0752	93.655
2142.56	97.5373	94.011	93.6924
2144.49	97.5302	93.9521	93.7247
2146.42	97.5238	93.9002	93.7489
2148.35	97.5179	93.8534	93.7649
2150.28	97.5124	93.8076	93.7747
2152.2	97.5077	93.7589	93.7801
2154.13	97.5041	93.7063	93.7821
2156.06	97.5013	93.6522	93.7795
2157.99	97.4988	93.601	93.7703
2159.92	97.4955	93.5569	93.7528
2161.85	97.4901	93.5214	93.727
2163.78	97.4822	93.4927	93.6949
2165.7	97.4719	93.4667	93.6602
2167.63	97.4599	93.4394	93.6266
2169.56	97.4474	93.4095	93.5963
2171.49	97.4352	93.3786	93.5695
2173.42	97.4236	93.35	93.5451
2175.35	97.4124	93.3265	93.5216
2177.28	97.4011	93.3078	93.4987
2179.2	97.3894	93.2905	93.4773
2181.13	97.3772	93.2691	93.4592
2183.06	97.3649	93.2387	93.4457
2184.99	97.3532	93.1979	93.4366
2186.92	97.3422	93.1488	93.4304
2188.85	97.3319	93.0965	93.4246
2190.77	97.3219	93.0461	93.4176
2192.7	97.3118	93.0002	93.4094
2194.63	97.3016	92.9582	93.4021
2196.56	97.2917	92.9172	93.3987
2198.49	97.2827	92.8742	93.4017
2200.42	97.2753	92.8282	93.412
2202.34	97.2696	92.7809	93.4281
2204.27	97.2653	92.7359	93.4473
2206.2	97.2615	92.6958	93.4671
2208.13	97.2573	92.6611	93.4862
2210.06	97.2524	92.6285	93.5052
2211.99	97.2466	92.593	93.5259
2213.92	97.2406	92.5498	93.5494
2215.84	97.2348	92.4969	93.5754
2217.77	97.2294	92.4357	93.6019
2219.7	97.2239	92.3705	93.6255
2221.63	97.2176	92.3057	93.6435
2223.56	97.2096	92.2438	93.6546
2225.49	97.1993	92.1847	93.6597
2227.42	97.187	92.1261	93.6608
2229.34	97.1732	92.0653	93.6598
2231.27	97.1587	92.0015	93.6575
2233.2	97.1444	91.9361	93.6531
2235.13	97.1303	91.8722	93.6447
2237.06	97.1162	91.8121	93.6309
2238.99	97.1019	91.7562	93.6117
2240.91	97.0873	91.7019	93.5887
2242.84	97.0727	91.6452	93.5648
2244.77	97.0586	91.5825	93.5422
2246.7	97.0456	91.5126	93.5223
2248.63	97.0338	91.4374	93.5046
2250.56	97.0226	91.3606	93.4878
2252.49	97.011	91.2857	93.4705
2254.41	96.9982	91.214	93.4531
2256.34	96.9832	91.1441	93.4374
2258.27	96.9658	91.0724	93.4256
2260.2	96.9462	90.9957	93.4193
2262.13	96.9246	90.9126	93.4181
2264.06	96.9009	90.8246	93.4195
2265.99	96.8746	90.7347	93.4194
2267.91	96.8451	90.6458	93.4141
2269.84	96.8123	90.5587	93.4015
2271.77	96.7767	90.4718	93.3815
2273.7	96.7397	90.3819	93.3558
2275.63	96.7038	90.2866	93.3268
2277.56	96.6711	90.1857	93.2961
2279.49	96.6436	90.0815	93.2641
2281.41	96.6217	89.9774	93.2305
2283.34	96.6053	89.8762	93.1952
2285.27	96.5932	89.7781	93.1588
2287.2	96.5845	89.6806	93.1229
2289.13	96.5784	89.5803	93.0894
2291.06	96.5747	89.4758	93.0597
2292.99	96.5738	89.3695	93.0336
2294.91	96.5761	89.2686	93.0095
2296.84	96.582	89.1836	92.9858
2298.77	96.5918	89.1244	92.9623
2300.7	96.6058	89.0972	92.9415
2302.63	96.6245	89.1018	92.9283
2304.56	96.649	89.1318	92.9297
2306.48	96.6803	89.1763	92.9515
2308.41	96.7194	89.2236	92.9971
2310.34	96.7664	89.264	93.0655
2312.27	96.8203	89.2917	93.152
2314.2	96.8788	89.3047	93.2497
2316.13	96.9394	89.3029	93.3518
2318.05	96.9995	89.2866	93.4536
2319.98	97.057	89.2557	93.5523
2321.91	97.1115	89.2105	93.6464
2323.84	97.163	89.154	93.7337
2325.77	97.2116	89.0921	93.8102
2327.7	97.2555	89.0319	93.8708
2329.63	97.2912	88.9773	93.9106
2331.55	97.3126	88.9235	93.9276
2333.48	97.3141	88.8571	93.9238
2335.41	97.2932	88.7614	93.9046
2337.34	97.2541	88.6272	93.8766
2339.27	97.208	88.4622	93.8461
2341.2	97.1696	88.2904	93.8175
2343.13	97.1523	88.1418	93.7945
2345.05	97.1642	88.0398	93.7814
2346.98	97.2077	87.9951	93.7838
2348.91	97.2798	88.0063	93.8083
2350.84	97.3738	88.0628	93.8606
2352.77	97.4778	88.1485	93.9429
2354.7	97.5736	88.2437	94.0496
2356.62	97.6346	88.3253	94.1629
2358.55	97.6289	88.3684	94.2516
2360.48	97.5309	88.3522	94.2787
2362.41	97.339	88.2678	94.2212
2364.34	97.0829	88.1238	94.0859
2366.27	96.8083	87.9403	93.904
2368.2	96.5533	87.7389	93.7092
2370.12	96.3369	87.5353	93.5221
2372.05	96.1627	87.3391	93.3499
2373.98	96.0271	87.1552	93.1931
2375.91	95.9243	86.9854	93.0516
2377.84	95.8487	86.8293	92.9269
2379.77	95.7956	86.686	92.8213
2381.7	95.7602	86.5554	92.7368
2383.62	95.738	86.4392	92.6731
2385.55	95.7246	86.3409	92.6279
2387.48	95.7155	86.2649	92.5967
2389.41	95.7071	86.2146	92.5743
2391.34	95.6965	86.1902	92.5553
2393.27	95.6822	86.1875	92.5363
2395.2	95.6639	86.1972	92.5155
2397.12	95.6425	86.2068	92.4929
2399.05	95.6189	86.2039	92.4695
2400.98	95.5942	86.1792	92.4457
2402.91	95.5686	86.128	92.4211
2404.84	95.5417	86.0502	92.395
2406.77	95.5133	85.948	92.3668
2408.7	95.4829	85.8232	92.3367
2410.62	95.4507	85.6758	92.3064
2412.55	95.4172	85.5044	92.2776
2414.48	95.3832	85.3083	92.2516
2416.41	95.3492	85.0905	92.2286
2418.34	95.3156	84.8598	92.2071
2420.27	95.2824	84.6308	92.1849
2422.19	95.2497	84.4217	92.1605
2424.12	95.2181	84.2502	92.1334
2426.05	95.188	84.1293	92.1048
2427.98	95.1599	84.0648	92.0767
2429.91	95.1342	84.0536	92.0503
2431.84	95.1101	84.0856	92.0256
2433.76	95.0866	84.146	92.0011
2435.69	95.0619	84.2183	91.9742
2437.62	95.0347	84.2865	91.9434
2439.55	95.0038	84.3375	91.9082
2441.48	94.9693	84.3623	91.8701
2443.41	94.9316	84.3559	91.8318
2445.34	94.8916	84.3183	91.7958
2447.26	94.85	84.2527	91.7637
2449.19	94.8068	84.1649	91.7358
2451.12	94.7619	84.0612	91.7114
2453.05	94.715	83.9469	91.6901
2454.98	94.6661	83.8251	91.6725
2456.91	94.6158	83.6963	91.66
2458.84	94.5649	83.5599	91.6543
2460.76	94.5144	83.4151	91.6563
2462.69	94.4645	83.2623	91.6649
2464.62	94.4154	83.1034	91.6776
2466.55	94.3663	82.9412	91.691
2468.48	94.3164	82.7785	91.7025
2470.41	94.2653	82.6162	91.7113
2472.34	94.213	82.4539	91.7187
2474.26	94.1598	82.29	91.7267
2476.19	94.1062	82.1229	91.7373
2478.12	94.0526	81.9523	91.7507
2480.05	93.999	81.7798	91.7651
2481.98	93.9449	81.6075	91.7773
2483.91	93.89	81.4373	91.7844
2485.84	93.8342	81.2688	91.7845
2487.76	93.7777	81.0994	91.7773
2489.69	93.7212	80.9243	91.764
2491.62	93.6649	80.7388	91.7462
2493.55	93.6087	80.5398	91.7245
2495.48	93.5518	80.3265	91.6987
2497.41	93.4931	80.1003	91.6681
2499.33	93.4312	79.8632	91.632
2501.26	93.3653	79.616	91.5908
2503.19	93.2949	79.3571	91.5458
2505.12	93.2202	79.0824	91.4989
2507.05	93.1414	78.7871	91.4511
2508.98	93.0584	78.4676	91.4026
2510.91	92.9707	78.1233	91.3522
2512.83	92.8776	77.7573	91.2991
2514.76	92.7782	77.3754	91.2431
2516.69	92.6725	76.9849	91.1862
2518.62	92.5607	76.5921	91.132
2520.55	92.4437	76.2005	91.0842
2522.48	92.3219	75.8102	91.0459
2524.41	92.1955	75.418	91.0173
2526.33	92.0633	75.0177	90.9965
2528.26	91.9239	74.6015	90.9795
2530.19	91.7751	74.1604	90.962
2532.12	91.6154	73.6856	90.9406
2534.05	91.4434	73.169	90.9129
2535.98	91.2584	72.6045	90.8774
2537.9	91.0599	71.9877	90.832
2539.83	90.8471	71.3168	90.7741
2541.76	90.6185	70.5909	90.7003
2543.69	90.3722	69.8093	90.6079
2545.62	90.1059	68.9699	90.4966
2547.55	89.8177	68.0683	90.3693
2549.47	89.5054	67.0983	90.2326
2551.4	89.1673	66.0521	90.0945
2553.33	88.8007	64.9221	89.9637
2555.26	88.4022	63.7009	89.8462
2557.19	87.9664	62.3822	89.7457
2559.12	87.4862	60.9584	89.6632
2561.05	86.9517	59.4197	89.5985
2562.97	86.3498	57.7529	89.5517
2564.9	85.6637	55.9406	89.5236
2566.83	84.8714	53.9631	89.5157
2568.76	83.9456	51.8013	89.5288
2570.69	82.8541	49.4396	89.5624
2572.62	81.5621	46.8689	89.6136
2574.55	80.0369	44.0891	89.6781
2576.47	78.2528	41.1105	89.7505
2578.4	76.1981	37.9538	89.8258
2580.33	73.8791	34.6513	89.8997
2582.26	71.3231	31.2463	89.9682
2584.19	68.5781	27.7936	90.0275
2586.12	65.7085	24.3575	90.0728
2588.05	62.7902	21.0092	90.0997
2589.97	59.9031	17.8218	90.1045
2591.9	57.1248	14.8639	90.0861
2593.83	54.5254	12.1931	90.0468
2595.76	52.1647	9.84979	89.9923
2597.69	50.0913	7.8544	89.9307
2599.62	48.3442	6.206	89.8701
2601.54	46.9546	4.88456	89.817
2603.47	45.9484	3.85487	89.7751
2605.4	45.3476	3.07206	89.7458
2607.33	45.1701	2.48787	89.729
2609.26	45.4286	2.05699	89.7242
2611.19	46.1283	1.74329	89.7317
2613.11	47.2636	1.52489	89.7517
2615.04	48.8167	1.39771	89.7838
2616.97	50.756	1.3768	89.8263
2618.9	53.0364	1.49567	89.8754
2620.83	55.6012	1.80404	89.9259
2622.76	58.3851	2.36469	89.9724
2624.69	61.3184	3.25001	90.01
2626.61	64.3308	4.53803	90.0348
2628.54	67.3556	6.30705	90.0441
2630.47	70.3335	8.62789	90.0359
2632.4	73.214	11.5534	90.0087
2634.33	75.9572	15.1059	89.9617
2636.26	78.5337	19.2658	89.8964
2638.19	80.9246	23.9641	89.817
2640.11	83.1193	29.0834	89.7308
2642.04	85.115	34.4673	89.6476
2643.97	86.9145	39.9389	89.5768
2645.9	88.5247	45.3233	89.5252
2647.83	89.955	50.4678	89.4948
2649.76	91.2168	55.2577	89.4823
2651.69	92.322	59.6213	89.4798
2653.61	93.2835	63.5279	89.4783
2655.54	94.1145	66.9784	89.4693
2657.47	94.8281	69.9947	89.448
2659.4	95.4375	72.6096	89.4132
2661.33	95.9549	74.8603	89.3671
2663.26	96.3914	76.7849	89.3135
2665.18	96.757	78.4208	89.2563
2667.11	97.0601	79.8044	89.1993
2669.04	97.3081	80.9698	89.1458
2670.97	97.5077	81.947	89.0986
2672.9	97.6647	82.7611	89.0606
2674.83	97.7846	83.4317	89.034
2676.76	97.8724	83.974	89.02
2678.68	97.9324	84.4009	89.018
2680.61	97.9687	84.7247	89.0257
2682.54	97.9852	84.9589	89.0402
2684.47	97.9861	85.1178	89.0585
2686.4	97.9755	85.216	89.0794
2688.33	97.9573	85.2667	89.1033
2690.26	97.9344	85.281	89.1318
2692.18	97.9081	85.267	89.1668
2694.11	97.8773	85.2291	89.2093
2696.04	97.8392	85.1683	89.2588
2697.97	97.7898	85.0818	89.3133
2699.9	97.7253	84.9635	89.3707
2701.83	97.6433	84.8048	89.4289
2703.76	97.5435	84.5964	89.4867
2705.68	97.4283	84.3315	89.5433
2707.61	97.302	84.0089	89.5976
2709.54	97.1697	83.6346	89.6477
2711.47	97.0367	83.2224	89.6906
2713.4	96.9071	82.7913	89.7232
2715.33	96.7838	82.3621	89.7432
2717.25	96.6678	81.9525	89.7498
2719.18	96.5592	81.5739	89.7443
2721.11	96.4568	81.23	89.7291
2723.04	96.3593	80.917	89.7065
2724.97	96.2658	80.6262	89.6778
2726.9	96.176	80.3463	89.6431
2728.82	96.0912	80.0662	89.6012
2730.75	96.0138	79.7755	89.5513
2732.68	95.9475	79.4663	89.4937
2734.61	95.896	79.1327	89.4302
2736.54	95.8625	78.7711	89.3643
2738.47	95.8483	78.3805	89.2996
2740.4	95.8526	77.9615	89.2392
2742.32	95.8723	77.5163	89.1851
2744.25	95.903	77.0477	89.1382
2746.18	95.9398	76.5594	89.0989
2748.11	95.9781	76.0572	89.0679
2750.04	96.0146	75.552	89.0461
2751.97	96.0467	75.0624	89.0343
2753.9	96.0722	74.617	89.0322
2755.82	96.0891	74.2526	89.0382
2757.75	96.0952	74.0084	89.0488
2759.68	96.0881	73.9172	89.0599
2761.61	96.0657	73.9945	89.0673
2763.54	96.0263	74.2308	89.0679
2765.47	95.9694	74.5886	89.0601
2767.39	95.8951	75.0076	89.0434
2769.32	95.8042	75.4147	89.0176
2771.25	95.698	75.7388	88.9827
2773.18	95.5788	75.9241	88.9386
2775.11	95.4498	75.9393	88.8862
2777.04	95.3156	75.781	88.8279
2778.97	95.1821	75.4715	88.7682
2780.89	95.0554	75.0511	88.7132
2782.82	94.9408	74.5709	88.6688
2784.75	94.8412	74.0837	88.6392
2786.68	94.756	73.6373	88.6258
2788.61	94.6809	73.268	88.6265
2790.54	94.6089	72.9955	88.6367
2792.47	94.5311	72.8194	88.6514
2794.39	94.4388	72.7175	88.6664
2796.32	94.3252	72.6485	88.6798
2798.25	94.1854	72.5593	88.6911
2800.18	94.0175	72.3947	88.7007
2802.11	93.8221	72.1097	88.7089
2804.04	93.6022	71.6786	88.7146
2805.97	93.3627	71.0993	88.7161
2807.89	93.1103	70.3917	88.7118
2809.82	92.8526	69.5895	88.7003
2811.75	92.5964	68.7304	88.6815
2813.68	92.3462	67.8455	88.6556
2815.61	92.102	66.9531	88.6223
2817.54	91.8592	66.0559	88.5807
2819.47	91.6084	65.1429	88.5283
2821.39	91.3382	64.1921	88.4627
2823.32	91.038	63.1741	88.3823
2825.25	90.7013	62.0533	88.2871
2827.18	90.3274	60.7886	88.1792
2829.11	89.9219	59.3342	88.0616
2831.04	89.4949	57.6422	87.9371
2832.96	89.0586	55.6678	87.8072
2834.89	88.6246	53.3776	87.6723
2836.82	88.2023	50.7596	87.532
2838.75	87.7983	47.8327	87.3876
2840.68	87.4175	44.6536	87.243
2842.61	87.0636	41.3193	87.1049
2844.53	86.7403	37.9641	86.9822
2846.46	86.4502	34.7498	86.8838
2848.39	86.1943	31.8498	86.8155
2850.32	85.971	29.4293	86.7791
2852.25	85.776	27.6234	86.7715
2854.18	85.6035	26.5179	86.7858
2856.11	85.4483	26.1367	86.8135
2858.03	85.3079	26.4396	86.8458
2859.96	85.1846	27.331	86.8754
2861.89	85.085	28.6775	86.8967
2863.82	85.018	30.3302	86.9053
2865.75	84.9918	32.146	86.8983
2867.68	85.0102	34.0023	86.8732
2869.61	85.071	35.8037	86.8292
2871.53	85.165	37.4801	86.7665
2873.46	85.278	38.9798	86.6871
2875.39	85.3938	40.2616	86.5945
2877.32	85.4972	41.2892	86.4927
2879.25	85.5769	42.0304	86.3859
2881.18	85.6262	42.4605	86.2779
2883.11	85.6431	42.5673	86.1719
2885.03	85.6282	42.355	86.071
2886.96	85.5829	41.8459	85.9783
2888.89	85.5079	41.077	85.896
2890.82	85.4027	40.0938	85.8258
2892.75	85.2653	38.9435	85.7672
2894.68	85.0936	37.668	85.717
2896.61	84.8862	36.2989	85.6698
2898.53	84.6438	34.856	85.6183
2900.46	84.3695	33.3475	85.5548
2902.39	84.0689	31.7729	85.4728
2904.32	83.75	30.1278	85.3679
2906.25	83.4223	28.4099	85.2389
2908.18	83.0969	26.6253	85.0874
2910.1	82.7865	24.7944	84.9183
2912.03	82.5061	22.9559	84.7393
2913.96	82.2734	21.1669	84.5607
2915.89	82.1089	19.5001	84.3948
2917.82	82.0342	18.0367	84.2548
2919.75	82.0699	16.858	84.1521
2921.68	82.2307	16.036	84.0945
2923.6	82.5211	15.6256	84.0841
2925.53	82.9308	15.6592	84.1163
2927.46	83.4324	16.142	84.181
2929.39	83.9825	17.0495	84.2644
2931.32	84.5254	18.3264	84.3523
2933.25	85.0018	19.8869	84.4324
2935.18	85.3575	21.6188	84.4964
2937.1	85.5537	23.3917	84.5394
2939.03	85.5734	25.0707	84.5592
2940.96	85.4257	26.5328	84.5551
2942.89	85.1444	27.6842	84.5262
2944.82	84.7829	28.4754	84.472
2946.75	84.4068	28.9093	84.3928
2948.67	84.0836	29.0422	84.2905
2950.6	83.8747	28.9764	84.1692
2952.53	83.8275	28.8469	84.0353
2954.46	83.9707	28.8037	83.8957
2956.39	84.3125	28.9936	83.7578
2958.32	84.8409	29.5439	83.6273
2960.24	85.527	30.5487	83.5086
2962.17	86.3295	32.0593	83.4042
2964.1	87.2002	34.0795	83.3155
2966.03	88.0897	36.5658	83.2427
2967.96	88.953	39.4333	83.1845
2969.89	89.7529	42.5663	83.1374
2971.82	90.4629	45.8331	83.0951
2973.74	91.0676	49.1019	83.0485
2975.67	91.562	52.2564	82.9859
2977.6	91.9492	55.2063	82.894
2979.53	92.2379	57.8929	82.7604
2981.46	92.4396	60.2883	82.5744
2983.39	92.5669	62.3889	82.3294
2985.32	92.632	64.2079	82.0236
2987.24	92.646	65.7666	81.6607
2989.17	92.6194	67.0892	81.2502
2991.1	92.5619	68.1999	80.8056
2993.03	92.4822	69.1234	80.3432
2994.96	92.3879	69.885	79.879
2996.89	92.2841	70.5116	79.4258
2998.82	92.1733	71.0305	78.99
3000.74	92.0544	71.4676	78.57
3002.67	91.9229	71.8444	78.1556
3004.6	91.7705	72.1772	77.7299
3006.53	91.586	72.476	77.2711
3008.46	91.3559	72.7454	76.7571
3010.39	91.0666	72.9866	76.1685
3012.32	90.7059	73.198	75.4941
3014.24	90.267	73.377	74.7341
3016.17	89.7512	73.5202	73.9039
3018.1	89.1713	73.6235	73.037
3020.03	88.5532	73.6828	72.1845
3021.96	87.9352	73.695	71.4129
3023.89	87.3646	73.6585	70.7967
3025.81	86.8916	73.5748	70.4068
3027.74	86.5609	73.448	70.2958
3029.67	86.403	73.2847	70.4833
3031.6	86.4271	73.092	70.9457
3033.53	86.6191	72.8761	71.6155
3035.46	86.9437	72.6407	72.3925
3037.39	87.3529	72.3864	73.164
3039.31	87.7956	72.1109	73.8298
3041.24	88.2273	71.8089	74.3241
3043.17	88.6168	71.4734	74.6286
3045.1	88.9482	71.0963	74.7748
3047.03	89.22	70.6687	74.8342
3048.96	89.441	70.1833	74.9006
3050.89	89.6248	69.6367	75.0674
3052.81	89.7858	69.0331	75.4061
3054.74	89.9351	68.387	75.9518
3056.67	90.0787	67.7256	76.6964
3058.6	90.2177	67.087	77.5929
3060.53	90.3498	66.516	78.5672
3062.46	90.4706	66.0569	79.5345
3064.38	90.577	65.7454	80.416
3066.31	90.6682	65.602	81.1533
3068.24	90.7472	65.6286	81.7149
3070.17	90.8204	65.8104	82.0973
3072.1	90.8966	66.1208	82.319
3074.03	90.9841	66.5283	82.4112
3075.95	91.0891	67.0024	82.4094
3077.88	91.2135	67.5169	82.3456
3079.81	91.3546	68.0497	82.2456
3081.74	91.5059	68.5812	82.1286
3083.67	91.6589	69.0922	82.0087
3085.6	91.8056	69.5632	81.8964
3087.53	91.9405	69.9757	81.7999
3089.45	92.0609	70.3155	81.7236
3091.38	92.1665	70.5759	81.6675
3093.31	92.2584	70.7596	81.6262
3095.24	92.3372	70.8783	81.5895
3097.17	92.4025	70.9496	81.5447
3099.1	92.4533	70.992	81.4803
3101.03	92.4887	71.0198	81.3886
3102.95	92.5084	71.0405	81.2669
3104.88	92.514	71.0542	81.1173
3106.81	92.5078	71.0562	80.9437
3108.74	92.4928	71.0412	80.7496
3110.67	92.4717	71.0066	80.5368
3112.6	92.4462	70.9552	80.306
3114.53	92.4176	70.8936	80.0584
3116.45	92.3869	70.8307	79.7977
3118.38	92.3558	70.7739	79.5309
3120.31	92.3264	70.7266	79.2679
3122.24	92.3007	70.6872	79.0185
3124.17	92.2805	70.6499	78.7897
3126.1	92.2658	70.6073	78.5844
3128.03	92.2549	70.5527	78.401
3129.95	92.2449	70.482	78.2352
3131.88	92.232	70.3949	78.0818
3133.81	92.2133	70.2942	77.9365
3135.74	92.1865	70.185	77.7964
3137.67	92.1512	70.0734	77.6587
3139.6	92.1072	69.9656	77.5201
3141.52	92.0553	69.8666	77.3753
3143.45	91.9955	69.7797	77.2181
3145.38	91.9281	69.7058	77.0421
3147.31	91.8531	69.6431	76.8431
3149.24	91.7711	69.5875	76.6191
3151.17	91.6829	69.5326	76.3712
3153.09	91.5899	69.4719	76.101
3155.02	91.4932	69.4001	75.8101
3156.95	91.3932	69.3143	75.4982
3158.88	91.2899	69.2144	75.1636
3160.81	91.1823	69.103	74.8042
3162.74	91.0696	68.9835	74.4188
3164.67	90.9517	68.8593	74.0077
3166.59	90.8286	68.7325	73.5724
3168.52	90.701	68.6034	73.1136
3170.45	90.5699	68.4719	72.6301
3172.38	90.4356	68.3379	72.1181
3174.31	90.2985	68.2021	71.5712
3176.24	90.1585	68.0663	70.983
3178.17	90.016	67.9325	70.3479
3180.09	89.872	67.802	69.6629
3182.02	89.7279	67.6747	68.9265
3183.95	89.5848	67.5486	68.1375
3185.88	89.4434	67.4206	67.2942
3187.81	89.3034	67.2873	66.3937
3189.74	89.1635	67.1464	65.4346
3191.66	89.0218	66.9968	64.4198
3193.59	88.8771	66.8389	63.3601
3195.52	88.7292	66.6744	62.2759
3197.45	88.5795	66.5057	61.1965
3199.38	88.4301	66.3356	60.1575
3201.31	88.2833	66.1676	59.1969
3203.24	88.1411	66.0054	58.3519
3205.16	88.0043	65.8533	57.6565
3207.09	87.8731	65.715	57.14
3209.02	87.7476	65.5933	56.8254
3210.95	87.6284	65.4885	56.7274
3212.88	87.5165	65.3986	56.8495
3214.81	87.4138	65.3195	57.1811
3216.74	87.3218	65.2464	57.6972
3218.66	87.2412	65.1748	58.3594
3220.59	87.1714	65.1016	59.1215
3222.52	87.1107	65.0258	59.9346
3224.45	87.0564	64.9474	60.7538
3226.38	87.0059	64.8665	61.5423
3228.31	86.9572	64.7827	62.2737
3230.24	86.9088	64.6946	62.9312
3232.16	86.8599	64.6008	63.5067
3234.09	86.8097	64.5002	63.9973
3236.02	86.758	64.3928	64.4045
3237.95	86.7043	64.28	64.7324
3239.88	86.6486	64.1638	64.9877
3241.81	86.5913	64.0458	65.1793
3243.74	86.5335	63.9265	65.3167
3245.66	86.4763	63.805	65.4093
3247.59	86.4202	63.6799	65.4644
3249.52	86.3654	63.5498	65.4871
3251.45	86.3108	63.4146	65.4805
3253.38	86.255	63.2755	65.4464
3255.3	86.1964	63.1352	65.3871
3257.23	86.1341	62.9963	65.305
3259.16	86.0677	62.8608	65.2024
3261.09	85.9976	62.7293	65.0801
3263.02	85.9241	62.6015	64.9361
3264.95	85.8472	62.4761	64.7657
3266.88	85.766	62.3522	64.5623
3268.8	85.6795	62.2292	64.3201
3270.73	85.5866	62.1068	64.0356
3272.66	85.487	61.9849	63.7088
3274.59	85.3814	61.8631	63.3426
3276.52	85.2715	61.7401	62.9408
3278.45	85.1589	61.6152	62.5061
3280.38	85.0448	61.4877	62.0386
3282.3	84.9292	61.3575	61.5363
3284.23	84.811	61.2252	60.9962
3286.16	84.6887	61.0915	60.4167
3288.09	84.5611	60.9569	59.7981
3290.02	84.4275	60.821	59.1422
3291.95	84.2883	60.683	58.4509
3293.88	84.1443	60.5426	57.7242
3295.8	83.9964	60.4	56.9598
3297.73	83.8446	60.2564	56.153
3299.66	83.6883	60.1135	55.2988
3301.59	83.5262	59.9726	54.393
3303.52	83.357	59.8336	53.4332
3305.45	83.1801	59.6944	52.4185
3307.38	82.9956	59.5518	51.348
3309.3	82.8043	59.4021	50.2204
3311.23	82.6076	59.2427	49.0341
3313.16	82.4064	59.0726	47.7891
3315.09	82.2015	58.8924	46.4887
3317.02	81.9929	58.7039	45.1423
3318.95	81.7805	58.5081	43.7648
3320.88	81.5638	58.3051	42.3757
3322.8	81.3428	58.0934	40.9976
3324.73	81.1174	57.8714	39.6539
3326.66	80.8878	57.6377	38.3678
3328.59	80.6542	57.3922	37.1597
3330.52	80.4168	57.1357	36.0442
3332.45	80.1758	56.8698	35.0238
3334.37	79.9318	56.5954	34.0823
3336.3	79.6855	56.3124	33.1804
3338.23	79.4378	56.0194	32.2581
3340.16	79.1893	55.7154	31.2479
3342.09	78.9408	55.4009	30.0967
3344.02	78.6922	55.0784	28.7947
3345.95	78.4432	54.7527	27.3991
3347.87	78.193	54.4298	26.0457
3349.8	77.941	54.1157	24.9386
3351.73	77.6866	53.815	24.3187
3353.66	77.4298	53.5314	24.414
3355.59	77.1711	53.2681	25.3863
3357.52	76.9116	53.0284	27.2865
3359.44	76.6529	52.8173	30.0325
3361.37	76.3969	52.6401	33.4192
3363.3	76.146	52.5018	37.1573
3365.23	75.9025	52.4053	40.9327
3367.16	75.669	52.3505	44.4677
3369.09	75.4481	52.3338	47.5667
3371.01	75.242	52.35	50.134
3372.94	75.0531	52.3933	52.1648
3374.87	74.8833	52.4588	53.7181
3376.8	74.7345	52.5423	54.8833
3378.73	74.6085	52.6406	55.7526
3380.66	74.5067	52.7495	56.4032
3382.59	74.4305	52.864	56.8905
3384.51	74.3811	52.9786	57.2487
3386.44	74.3589	53.0886	57.4956
3388.37	74.3638	53.191	57.6369
3390.3	74.3944	53.2857	57.6702
3392.23	74.4476	53.3747	57.589
3394.16	74.5186	53.4608	57.3855
3396.09	74.6009	53.5461	57.0547
3398.01	74.6872	53.6311	56.5966
3399.94	74.7701	53.7146	56.0174
3401.87	74.8432	53.7951	55.3283
3403.8	74.9019	53.8721	54.5417
3405.73	74.9434	53.9468	53.6676
3407.66	74.9667	54.0216	52.7107
3409.59	74.9717	54.0996	51.6681
3411.51	74.9595	54.1821	50.5297
3413.44	74.9316	54.2686	49.2792
3415.37	74.8902	54.357	47.8964
3417.3	74.8381	54.445	46.3629
3419.23	74.7789	54.5317	44.6695
3421.16	74.7165	54.6188	42.8285
3423.09	74.655	54.7096	40.8849
3425.01	74.5974	54.8082	38.9258
3426.94	74.5456	54.9165	37.0802
3428.87	74.4997	55.0342	35.5084
3430.8	74.4588	55.1582	34.3819
3432.73	74.4213	55.2849	33.8577
3434.66	74.3856	55.4121	34.0503
3436.58	74.3508	55.5396	35.0086
3438.51	74.3171	55.6701	36.6992
3440.44	74.2851	55.8071	39.0021
3442.37	74.2564	55.9531	41.7252
3444.3	74.2328	56.1088	44.6364
3446.23	74.2162	56.2723	47.5088
3448.16	74.2086	56.4413	50.1635
3450.08	74.2117	56.6144	52.4957
3452.01	74.227	56.7921	54.4759
3453.94	74.2551	56.9768	56.1317
3455.87	74.2957	57.1711	57.5197
3457.8	74.3478	57.3759	58.7024
3459.73	74.4097	57.5896	59.7323
3461.66	74.4803	57.8082	60.6483
3463.58	74.5593	58.0272	61.4778
3465.51	74.6477	58.2438	62.2419
3467.44	74.7475	58.458	62.9582
3469.37	74.8613	58.6724	63.6423
3471.3	74.9906	58.8907	64.3061
3473.23	75.1359	59.1152	64.9565
3475.15	75.2962	59.346	65.5958
3477.08	75.4698	59.5806	66.2227
3479.01	75.6552	59.8162	66.8349
3480.94	75.8515	60.0511	67.4303
3482.87	76.0586	60.2862	68.0071
3484.8	76.2765	60.5246	68.5627
3486.72	76.5043	60.7697	69.0925
3488.65	76.7394	61.0233	69.5906
3490.58	76.9774	61.2839	70.0507
3492.51	77.2131	61.5472	70.4693
3494.44	77.4417	61.8085	70.8472
3496.37	77.6601	62.0646	71.1898
3498.3	77.8675	62.3157	71.5062
3500.22	78.0652	62.5651	71.8055
3502.15	78.2564	62.818	72.095
3504.08	78.4446	63.0781	72.3774
3506.01	78.6322	63.3465	72.6513
3507.94	78.8207	63.621	72.914
3509.87	79.0101	63.8978	73.1643
3511.8	79.2003	64.1741	73.4036
3513.72	79.3907	64.4495	73.636
3515.65	79.5811	64.7259	73.8669
3517.58	79.7709	65.0063	74.1001
3519.51	79.9597	65.2926	74.3371
3521.44	80.1465	65.5844	74.5769
3523.37	80.3309	65.8789	74.817
3525.3	80.5139	66.1724	75.0553
3527.22	80.6981	66.4629	75.2914
3529.15	80.887	66.7512	75.5264
3531.08	81.0841	67.0406	75.7617
3533.01	81.2907	67.3349	75.9978
3534.94	81.5056	67.6362	76.2334
3536.87	81.7249	67.9437	76.4662
3538.8	81.9434	68.2539	76.6947
3540.72	82.1568	68.5636	76.9191
3542.65	82.3629	68.8708	77.1421
3544.58	82.5636	69.1778	77.3676
3546.51	82.7637	69.4895	77.5987
3548.44	82.9694	69.8116	77.8353
3550.37	83.1852	70.1476	78.0736
3552.29	83.4113	70.4971	78.3078
3554.22	83.6444	70.8564	78.5331
3556.15	83.8783	71.222	78.748
3558.08	84.107	71.5923	78.9558
3560.01	84.3263	71.9698	79.1636
3561.94	84.5354	72.3599	79.3803
3563.86	84.7381	72.7681	79.6129
3565.79	84.9413	73.1957	79.8628
3567.72	85.1524	73.6373	80.1244
3569.65	85.3764	74.0823	80.3882
3571.58	85.6141	74.5202	80.6456
3573.51	85.8625	74.9449	80.8926
3575.44	86.1174	75.357	81.1308
3577.36	86.3743	75.7613	81.3644
3579.29	86.6294	76.1644	81.598
3581.22	86.8794	76.5708	81.8344
3583.15	87.1214	76.9815	82.074
3585.08	87.3539	77.3927	82.3152
3587.01	87.5769	77.7984	82.5559
3588.94	87.7937	78.1929	82.7951
3590.86	88.0093	78.5739	83.0333
3592.79	88.2299	78.9427	83.272
3594.72	88.4593	79.3027	83.5119
3596.65	88.6984	79.6555	83.7512
3598.58	88.9441	79.999	83.9868
3600.51	89.1911	80.3276	84.2155
3602.43	89.433	80.6337	84.4363
3604.36	89.6648	80.9098	84.6518
3606.29	89.8833	81.1505	84.868
3608.22	90.0888	81.3529	85.093
3610.15	90.2845	81.5171	85.334
3612.08	90.4755	81.6446	85.5939
3614.01	90.6669	81.7388	85.87
3615.93	90.8618	81.8042	86.1561
3617.86	91.0592	81.8487	86.4462
3619.79	91.2561	81.8849	86.739
3621.72	91.4478	81.9321	87.0387
3623.65	91.631	82.015	87.3524
3625.58	91.8053	82.1605	87.6853
3627.51	91.9744	82.3887	88.0359
3629.43	92.145	82.7044	88.3948
3631.36	92.3247	83.0938	88.7477
3633.29	92.5188	83.5302	89.0822
3635.22	92.7282	83.9851	89.3927
3637.15	92.9491	84.4378	89.6815
3639.08	93.1739	84.8783	89.956
3641.01	93.3913	85.3054	90.2265
3642.93	93.587	85.7222	90.5037
3644.86	93.7461	86.1312	90.797
3646.79	93.859	86.5307	91.1119
3648.72	93.931	86.9147	91.4459
3650.65	93.9871	87.2749	91.7878
3652.58	94.0627	87.6072	92.1216
3654.51	94.1842	87.9143	92.4343
3656.43	94.357	88.2024	92.7203
3658.36	94.5699	88.4764	92.98
3660.29	94.8045	88.7375	93.2152
3662.22	95.0418	88.9836	93.428
3664.15	95.2646	89.2111	93.6195
3666.08	95.4586	89.4179	93.7912
3668	95.6146	89.6069	93.9466
3669.93	95.7328	89.7883	94.0913
3671.86	95.8274	89.9784	94.2326
3673.79	95.9237	90.192	94.376
3675.72	96.0463	90.4331	94.5221
3677.65	96.2057	90.6919	94.666
3679.57	96.3955	90.9508	94.8015
3681.5	96.599	91.1933	94.9242
3683.43	96.7982	91.4094	95.0327
3685.36	96.9791	91.5959	95.128
3687.29	97.134	91.7557	95.2122
3689.22	97.2628	91.8954	95.2878
3691.15	97.3725	92.0235	95.3569
3693.07	97.4744	92.1476	95.4209
3695	97.5784	92.2726	95.4802
3696.93	97.6891	92.4	95.5349
3698.86	97.8037	92.5287	95.5842
3700.79	97.9138	92.6561	95.6265
3702.72	98.0075	92.7785	95.6596
3704.65	98.0726	92.8912	95.6807
3706.57	98.101	92.99	95.6881
3708.5	98.0931	93.0716	95.6825
3710.43	98.0608	93.1374	95.6683
3712.36	98.0245	93.1935	95.6533
3714.29	98.005	93.2493	95.6452
3716.22	98.0152	93.3136	95.649
3718.14	98.0561	93.3912	95.6646
3720.07	98.1193	93.4813	95.6877
3722	98.191	93.5774	95.7115
3723.93	98.2567	93.6701	95.7285
3725.86	98.3041	93.7499	95.7325
3727.79	98.3261	93.8103	95.7205
3729.72	98.3219	93.8509	95.6934
3731.64	98.2973	93.8779	95.656
3733.57	98.2621	93.901	95.6154
3735.5	98.2257	93.928	95.5777
3737.43	98.1926	93.9602	95.5458
3739.36	98.1604	93.9903	95.5183
3741.29	98.1208	94.0064	95.491
3743.22	98.0639	93.9979	95.4591
3745.14	97.9842	93.963	95.4211
3747.07	97.8862	93.9118	95.3801
3749	97.7855	93.8647	95.3432
3750.93	97.7036	93.8421	95.3187
3752.86	97.6583	93.8556	95.3115
3754.79	97.6563	93.9035	95.3216
3756.72	97.6923	93.975	95.3448
3758.64	97.7535	94.0562	95.3749
3760.57	97.825	94.1366	95.4066
3762.5	97.894	94.21	95.4355
3764.43	97.9519	94.2757	95.4594
3766.36	97.9951	94.3355	95.4776
3768.29	98.0248	94.3923	95.4908
3770.22	98.045	94.4481	95.5004
3772.14	98.0607	94.5035	95.5077
3774.07	98.0749	94.5576	95.5135
3776	98.0883	94.6094	95.5176
3777.93	98.1	94.6588	95.5196
3779.86	98.1094	94.7076	95.5195
3781.79	98.1191	94.7589	95.5181
3783.71	98.1343	94.8161	95.5172
3785.64	98.1615	94.8815	95.5189
3787.57	98.2045	94.955	95.5239
3789.5	98.2619	95.033	95.531
3791.43	98.3246	95.1094	95.5361
3793.36	98.3769	95.1751	95.5331
3795.28	98.399	95.2205	95.5145
3797.21	98.3737	95.2371	95.4748
3799.14	98.2962	95.2226	95.414
3801.07	98.1835	95.1853	95.3412
3803	98.072	95.144	95.2723
3804.93	98.0006	95.1197	95.2226
3806.86	97.9888	95.1255	95.1978
3808.78	98.0299	95.1606	95.1932
3810.71	98.0984	95.2138	95.1975
3812.64	98.1623	95.2671	95.1981
3814.57	98.1924	95.302	95.1856
3816.5	98.1724	95.3057	95.1566
3818.43	98.1066	95.2776	95.1166
3820.36	98.0217	95.2324	95.0777
3822.28	97.9541	95.1943	95.0528
3824.21	97.9297	95.1843	95.0483
3826.14	97.951	95.2103	95.0609
3828.07	98.0002	95.2647	95.0805
3830	98.0492	95.3305	95.0955
3831.93	98.0715	95.3871	95.0961
3833.86	98.0521	95.4195	95.0786
3835.78	97.9955	95.424	95.0466
3837.71	97.925	95.4115	95.0107
3839.64	97.8711	95.402	94.9828
3841.57	97.8542	95.4123	94.9705
3843.5	97.8752	95.4475	94.9735
3845.43	97.9181	95.4991	94.986
3847.35	97.9595	95.5498	95.0001
3849.28	97.9787	95.5816	95.0087
3851.21	97.9655	95.583	95.0084
3853.14	97.9248	95.5556	95.0001
3855.07	97.8738	95.5134	94.9881
3857	97.8327	95.476	94.9775
3858.93	97.8133	95.4575	94.9717
3860.85	97.8144	95.46	94.9706
3862.78	97.8248	95.4749	94.972
3864.71	97.831	95.4895	94.9732
3866.64	97.8244	95.4943	94.9727
3868.57	97.8056	95.4884	94.9709
3870.5	97.7834	95.4795	94.9695
3872.43	97.7687	95.4787	94.9708
3874.35	97.7683	95.4933	94.9759
3876.28	97.781	95.5226	94.9843
3878.21	97.7997	95.5575	94.9944
3880.14	97.8154	95.5861	95.0046
3882.07	97.8227	95.5996	95.0137
3884	97.823	95.597	95.0221
3885.93	97.823	95.5856	95.0305
3887.85	97.8309	95.5775	95.0399
3889.78	97.8505	95.5822	95.0501
3891.71	97.878	95.6016	95.0594
3893.64	97.9024	95.6291	95.0649
3895.57	97.9092	95.6522	95.0633
3897.5	97.887	95.6596	95.0526
3899.42	97.8348	95.6472	95.034
3901.35	97.7657	95.6229	95.0128
3903.28	97.703	95.6041	94.9966
3905.21	97.6694	95.6081	94.9922
3907.14	97.676	95.644	95.0025
3909.07	97.7196	95.7091	95.0253
3910.99	97.7863	95.7924	95.0554
3912.92	97.8589	95.8801	95.086
3914.85	97.9212	95.9609	95.1105
3916.78	97.962	96.0283	95.1239
3918.71	97.9772	96.0819	95.1242
3920.64	97.9698	96.1258	95.1127
3922.57	97.9488	96.1663	95.0943
3924.49	97.9252	96.2085	95.0756
3926.42	97.908	96.2543	95.0622
3928.35	97.9016	96.303	95.0572
3930.28	97.9064	96.3533	95.0605
3932.21	97.9196	96.4047	95.0698
3934.14	97.9379	96.4583	95.0818
3936.07	97.9581	96.5157	95.0936
3937.99	97.9774	96.5769	95.1037
3939.92	97.9931	96.6401	95.1112
3941.85	98.0029	96.7013	95.1161
3943.78	98.0049	96.7564	95.1182
3945.71	97.9989	96.8025	95.1173
3947.64	97.9869	96.8406	95.1134
3949.57	97.9732	96.874	95.1075
3951.49	97.9629	96.9075	95.1009
3953.42	97.9601	96.9442	95.096
3955.35	97.9664	96.9846	95.0947
3957.28	97.9802	97.0263	95.0981
3959.21	97.9976	97.0661	95.1058
3961.14	98.014	97.1012	95.1165
3963.06	98.0259	97.1315	95.1284
3964.99	98.0318	97.1584	95.1401
3966.92	98.0325	97.1842	95.1512
3968.85	98.0301	97.21	95.1624
3970.78	98.0271	97.2348	95.1751
3972.71	98.0251	97.2562	95.1905
3974.64	98.0245	97.2713	95.2087
3976.56	98.0247	97.2796	95.2287
3978.49	98.025	97.2829	95.2488
3980.42	98.025	97.2858	95.2673
3982.35	98.0251	97.2928	95.2835
3984.28	98.0259	97.3067	95.2977
3986.21	98.0275	97.3273	95.3108
3988.14	98.0297	97.3522	95.3238
3990.06	98.0315	97.3778	95.3372
3991.99	98.0319	97.4027	95.3499
3993.92	98.0306	97.4275	95.3606
3995.85	98.028	97.4552	95.3677
3997.78	98.0251	97.4886	95.3705
3999.71	98.0231	97.5284	95.3692

## Sheet: Figure 1M
Figure 1M
Nitrogen adsorption−desorption isotherms at 77 K of B-COF and Imiquimod loaded B-COF.
Relative Pressure (P/Po)	B-COF adsorption	B-COF desorption	Imiquimod loaded B-COF adsorption	Imiquimod loaded B-COF desorption
0.01056	64.637		27.8642		0.01056	64.637		27.8642			0	0	0	0	0	0.01056	64.637
0.02885	82.6862		35.9371		0.02885	82.6862		35.9371			0	0	0	0	0	0.02885	82.6862
0.06341	100.177		43.7487		0.06341	100.177		43.7487			0	0	0	0	0	0.06341	100.177
0.07909	105.772		46.2695		0.07909	105.772		46.2695			0	0	0	0	0	0.07909	105.772
0.1001	112.375		49.2146		0.1001	112.375		49.2146			0	0	0	0	0	0.1001	112.375
0.11996	118.242		51.8041		0.11996	118.242		51.8041			0	0	0	0	0	0.11996	118.242
0.1399	123.695		54.3227		0.1399	123.695		54.3227			0	0	0	0	0	0.1399	123.695
0.1599	129.216		56.8584		0.1599	129.216		56.8584			0	0	0	0	0	0.1599	129.216
0.17967	135.085		59.594		0.17967	135.085		59.594			0	0	0	0	0	0.17967	135.085
0.1994	141.463		62.6114		0.1994	141.463		62.6114			0	0	0	0	0	0.1994	141.463
0.24676	161.367		71.9544		0.24676	161.367		71.9544			0	0	0	0	0	0.24676	161.367
0.29362	191.766		84.4927		0.29362	191.766		84.4927			0	0	0	0	0	0.29362	191.766
0.35895	210.26		90.8206		0.35895	210.26		90.8206			0	0	0	0	0	0.35895	210.26
0.41783	215.774		93.8297		0.41783	215.774		93.8297			0	0	0	0	0	0.41783	215.774
0.4684	219.627		95.6244		0.4684	219.627		95.6244			0	0	0	0	0	0.4684	219.627
0.49974	222.089		96.7028		0.49974	222.089		96.7028			0	0	0	0	0	0.49974	222.089
0.55035	225.461		98.2127		0.55035	225.461		98.2127			0	0	0	0	0	0.55035	225.461
0.59987	228.767		99.6999		0.59987	228.767		99.6999			0	0	0	0	0	0.59987	228.767
0.64995	232.137		101.237		0.64995	232.137		101.237			0	0	0	0	0	0.64995	232.137
0.69977	235.772		102.917		0.69977	235.772		102.917			0	0	0	0	0	0.69977	235.772
0.74983	239.748		104.746		0.74983	239.748		104.746			0	0	0	0	0	0.74983	239.748
0.79978	244.497		106.88		0.79978	244.497		106.88			0	0	0	0	0	0.79978	244.497
0.81973	247.76		108.076		0.81973	247.76		108.076			0	0	0	0	0	0.81973	247.76
0.85098	252.029		109.981		0.85098	252.029		109.981			0	0	0	0	0	0.85098	252.029
0.87463	256.222		112.006		0.87463	256.222		112.006			0	0	0	0	0	0.87463	256.222
0.90009	262.065		114.677		0.90009	262.065		114.677			0	0	0	0	0	0.90009	262.065
0.92478	270.539		118.723		0.92478	270.539		118.723			0	0	0	0	0	0.92478	270.539
0.94924	285.144		125.397		0.94924	285.144		125.397			0	0	0	0	0	0.94924	285.144
0.97217	316.639		140.18		0.97217	316.639		140.18			0	0	0	0	0	0.97217	316.639
0.9809	342.913		153.386		0.9809	342.913		153.386			0	0	0	0	0	0.9809	342.913
0.98925	388.331		176.842		0.98925	388.331		176.842			0	0	0	0	0	0.98925	388.331
0.99462	441.96		205.362		0.99462	441.96		205.362			0	0	0	0	0	0.99462	441.96
0.99462		441.96		205.362	0.99462		441.96		205.362		0	0	0	0	0	0.99462	0
0.9828		405.352		190.053	0.9828		405.352		190.053		0	0	0	0	0	0.9828	0
0.97299		368.263		171.796	0.97299		368.263		171.796		0	0	0	0	0	0.97299	0
0.94791		315.293		142.445	0.94791		315.293		142.445		0	0	0	0	0	0.94791	0
0.92918		296.526		129.286	0.92918		296.526		129.286		0	0	0	0	0	0.92918	0
0.88768		276.406		119.804	0.88768		276.406		119.804		0	0	0	0	0	0.88768	0
0.85875		268.698		116.117	0.85875		268.698		116.117		0	0	0	0	0	0.85875	0
0.83276		263.941		113.873	0.83276		263.941		113.873		0	0	0	0	0	0.83276	0
0.80736		260.266		112.216	0.80736		260.266		112.216		0	0	0	0	0	0.80736	0
0.8005		259.277		110.853	0.8005		259.277		110.853		0	0	0	0	0	0.8005	0
0.74979		254.185		109.433	0.74979		254.185		109.433		0	0	0	0	0	0.74979	0
0.70033		250.243		107.672	0.70033		250.243		107.672		0	0	0	0	0	0.70033	0
0.64994		246.828		106.152	0.64994		246.828		106.152		0	0	0	0	0	0.64994	0
0.59994		243.829		104.774	0.59994		243.829		104.774		0	0	0	0	0	0.59994	0
0.55004		240.923		103.445	0.55004		240.923		103.445		0	0	0	0	0	0.55004	0
0.5		237.977		102.134	0.5		237.977		102.134		0	0	0	0	0	0.5	0
0.45066		232.709		100.157	0.45066		232.709		100.157		0	0	0	0	0	0.45066	0
0.39879		228.663		98.4241	0.39879		228.663		98.4241		0	0	0	0	0	0.39879	0
0.35079		224.002		96.3225	0.35079		224.002		96.3225		0	0	0	0	0	0.35079	0
0.30206		211.948		91.636	0.30206		211.948		91.636		0	0	0	0	0	0.30206	0
0.25401		181.842		79.8118	0.25401		181.842		79.8118		0	0	0	0	0	0.25401	0
0.19529		156.165		68.1509	0.19529		156.165		68.1509		0	0	0	0	0	0.19529	0
0.14112		140.042		60.3576	0.14112		140.042		60.3576		0	0	0	0	0	0.14112	0
0.07125		118.401		50.9204	0.07125		118.401		50.9204		0	0	0	0	0	0.07125	0
											0	0	0	0	0	0	0
											0	0	0	0	0	0	0
											0	0	0	0	0	0	0
											0	0	0	0	0	0	0
											0	0	0	0	0	0	0
											0	0	0	0	0	0	0
											0	0	0	0	0	0	0
											0	0	0	0	0	0	0
											0	0	0	0	0	0	0
											0	0	0	0	0	0	0
											0	0	0	0	0	0	0
											0	0	0	0	0	0	0
											0	0	0	0	0	0	0
											0	0	0	0	0	0	0
											0	0	0	0	0	0	0
											0	0	0	0	0	0	0
											0	0	0	0	0	0	0
											0	0	0	0	0	0	0
											0	0	0	0	0	0	0
											0	0	0	0	0	0	0
											0	0	0	0	0	0	0
											0	0	0	0	0	0	0
											0	0	0	0	0	0	0
											0	0	0	0	0	0	0
											0	0	0	0	0	0	0
											0	0	0	0	0	0	0
											0	0	0	0	0	0	0
											0	0	0	0	0	0	0
											0	0	0	0	0	0	0
											0	0	0	0	0	0	0
											0	0	0	0	0	0	0
											0	0	0	0	0	0	0
											0	0	0	0	0	0	0
											0	0	0	0	0	0	0
											0	0	0	0	0	0	0
											0	0	0	0	0	0	0
											0	0	0	0	0	0	0
											0	0	0	0	0	0	0
											0	0	0	0	0	0	0
											0	0	0	0	0	0	0
											0	0	0	0	0	0	0
											0	0	0	0	0	0	0
											0	0	0	0	0	0	0
											0	0	0	0	0	0	0
											0	0	0	0	0	0	0
											0	0	0	0	0	0	0
											0	0	0	0	0	0	0
											0	0	0	0	0	0	0
											0	0	0	0	0	0	0
											0	0	0	0	0	0	0
											0	0	0	0	0	0	0
											0	0	0	0	0	0	0
											0	0	0	0	0	0	0
											0	0	0	0	0	0	0
											0	0	0	0	0	0	0
											0	0	0	0	0	0	0

## Sheet: Figure 1N
Figure 1N
TGA curve of crystalline B-COF and imiquimod loaded B-COF
Temperature (℃)	B-COF Weight (%)	Imiquimod loaded B-COF Weight (%)
40.383	100	100	40.383	100	100		0	0	0
41.383	100.057	100.104	41.383	100.057	100.104		0	0	0
42.383	100.084	100.135	42.383	100.084	100.135		0	0	0
43.383	99.9404	100.056	43.383	99.9404	100.056		0	0	0
44.383	99.9024	100.029	44.383	99.9024	100.029		0	0	0
45.383	99.9973	100.062	45.383	99.9973	100.062		0	0	0
46.383	100.106	100.052	46.383	100.106	100.052		0	0	0
47.383	100.201	100.162	47.383	100.201	100.162		0	0	0
48.383	100.249	100.19	48.383	100.249	100.19		0	0	0
49.383	100.228	100.184	49.383	100.228	100.184		0	0	0
50.383	100.056	100.075	50.383	100.056	100.075		0	0	0
51.383	100.045	100.073	51.383	100.045	100.073		0	0	0
52.383	99.9625	100.026	52.383	99.9625	100.026		0	0	0
53.383	99.9956	100.062	53.383	99.9956	100.062		0	0	0
54.383	100.062	100.075	54.383	100.062	100.075		0	0	0
55.383	100.09	100.099	55.383	100.09	100.099		0	0	0
56.383	99.9871	100.033	56.383	99.9871	100.033		0	0	0
57.383	99.9837	100.046	57.383	99.9837	100.046		0	0	0
58.383	100.016	100.085	58.383	100.016	100.085		0	0	0
59.383	100.028	100.068	59.383	100.028	100.068		0	0	0
60.383	100.112	100.101	60.383	100.112	100.101		0	0	0
61.383	100.123	100.118	61.383	100.123	100.118		0	0	0
62.383	100.172	100.145	62.383	100.172	100.145		0	0	0
63.383	100.195	100.18	63.383	100.195	100.18		0	0	0
64.383	100.186	100.159	64.383	100.186	100.159		0	0	0
65.383	100.158	100.126	65.383	100.158	100.126		0	0	0
66.383	100.172	100.153	66.383	100.172	100.153		0	0	0
67.383	100.122	100.148	67.383	100.122	100.148		0	0	0
68.383	100.165	100.161	68.383	100.165	100.161		0	0	0
69.383	100.167	100.156	69.383	100.167	100.156		0	0	0
70.383	100.213	100.154	70.383	100.213	100.154		0	0	0
71.383	100.155	100.159	71.383	100.155	100.159		0	0	0
72.383	100.175	100.158	72.383	100.175	100.158		0	0	0
73.383	100.196	100.156	73.383	100.196	100.156		0	0	0
74.383	100.214	100.175	74.383	100.214	100.175		0	0	0
75.383	100.232	100.224	75.383	100.232	100.224		0	0	0
76.383	100.211	100.222	76.383	100.211	100.222		0	0	0
77.383	100.219	100.201	77.383	100.219	100.201		0	0	0
78.383	100.192	100.208	78.383	100.192	100.208		0	0	0
79.383	100.187	100.25	79.383	100.187	100.25		0	0	0
80.383	100.175	100.243	80.383	100.175	100.243		0	0	0
81.383	100.171	100.252	81.383	100.171	100.252		0	0	0
82.383	100.183	100.24	82.383	100.183	100.24		0	0	0
83.383	100.198	100.233	83.383	100.198	100.233		0	0	0
84.383	100.228	100.216	84.383	100.228	100.216		0	0	0
85.383	100.238	100.222	85.383	100.238	100.222		0	0	0
86.383	100.228	100.218	86.383	100.228	100.218		0	0	0
87.383	100.216	100.197	87.383	100.216	100.197		0	0	0
88.383	100.231	100.193	88.383	100.231	100.193		0	0	0
89.383	100.213	100.179	89.383	100.213	100.179		0	0	0
90.383	100.179	100.183	90.383	100.179	100.183		0	0	0
91.383	100.216	100.215	91.383	100.216	100.215		0	0	0
92.383	100.306	100.226	92.383	100.306	100.226		0	0	0
93.383	100.294	100.247	93.383	100.294	100.247		0	0	0
94.383	100.252	100.252	94.383	100.252	100.252		0	0	0
95.383	100.196	100.252	95.383	100.196	100.252		0	0	0
96.383	100.244	100.275	96.383	100.244	100.275		0	0	0
97.383	100.285	100.264	97.383	100.285	100.264		0	0	0
98.383	100.265	100.238	98.383	100.265	100.238		0	0	0
99.383	100.216	100.204	99.383	100.216	100.204		0	0	0
100.383	100.202	100.19	100.383	100.202	100.19		0	0	0
101.383	100.199	100.204	101.383	100.199	100.204		0	0	0
102.383	100.221	100.236	102.383	100.221	100.236		0	0	0
103.383	100.268	100.25	103.383	100.268	100.25		0	0	0
104.383	100.276	100.245	104.383	100.276	100.245		0	0	0
105.383	100.25	100.245	105.383	100.25	100.245		0	0	0
106.383	100.241	100.252	106.383	100.241	100.252		0	0	0
107.383	100.28	100.254	107.383	100.28	100.254		0	0	0
108.383	100.327	100.257	108.383	100.327	100.257		0	0	0
109.383	100.355	100.268	109.383	100.355	100.268		0	0	0
110.383	100.354	100.279	110.383	100.354	100.279		0	0	0
111.383	100.355	100.29	111.383	100.355	100.29		0	0	0
112.383	100.362	100.3	112.383	100.362	100.3		0	0	0
113.383	100.361	100.303	113.383	100.361	100.303		0	0	0
114.383	100.291	100.277	114.383	100.291	100.277		0	0	0
115.383	100.267	100.263	115.383	100.267	100.263		0	0	0
116.383	100.303	100.276	116.383	100.303	100.276		0	0	0
117.383	100.333	100.283	117.383	100.333	100.283		0	0	0
118.383	100.325	100.291	118.383	100.325	100.291		0	0	0
119.383	100.318	100.286	119.383	100.318	100.286		0	0	0
120.383	100.313	100.273	120.383	100.313	100.273		0	0	0
121.383	100.306	100.269	121.383	100.306	100.269		0	0	0
122.383	100.29	100.279	122.383	100.29	100.279		0	0	0
123.383	100.281	100.286	123.383	100.281	100.286		0	0	0
124.383	100.284	100.294	124.383	100.284	100.294		0	0	0
125.383	100.285	100.305	125.383	100.285	100.305		0	0	0
126.383	100.288	100.322	126.383	100.288	100.322		0	0	0
127.383	100.293	100.314	127.383	100.293	100.314		0	0	0
128.383	100.289	100.305	128.383	100.289	100.305		0	0	0
129.383	100.279	100.306	129.383	100.279	100.306		0	0	0
130.383	100.23	100.299	130.383	100.23	100.299		0	0	0
131.383	100.196	100.289	131.383	100.196	100.289		0	0	0
132.383	100.202	100.279	132.383	100.202	100.279		0	0	0
133.383	100.212	100.278	133.383	100.212	100.278		0	0	0
134.383	100.216	100.278	134.383	100.216	100.278		0	0	0
135.383	100.232	100.278	135.383	100.232	100.278		0	0	0
136.383	100.249	100.281	136.383	100.249	100.281		0	0	0
137.383	100.269	100.29	137.383	100.269	100.29		0	0	0
138.383	100.285	100.298	138.383	100.285	100.298		0	0	0
139.383	100.293	100.305	139.383	100.293	100.305		0	0	0
140.383	100.289	100.31	140.383	100.289	100.31		0	0	0
141.383	100.284	100.317	141.383	100.284	100.317		0	0	0
142.383	100.277	100.322	142.383	100.277	100.322		0	0	0
143.383	100.273	100.327	143.383	100.273	100.327		0	0	0
144.383	100.269	100.333	144.383	100.269	100.333		0	0	0
145.383	100.268	100.339	145.383	100.268	100.339		0	0	0
146.383	100.266	100.342	146.383	100.266	100.342		0	0	0
147.383	100.329	100.382	147.383	100.329	100.382		0	0	0
148.383	100.353	100.395	148.383	100.353	100.395		0	0	0
149.383	100.356	100.393	149.383	100.356	100.393		0	0	0
150.383	100.343	100.379	150.383	100.343	100.379		0	0	0
151.383	100.341	100.374	151.383	100.341	100.374		0	0	0
152.383	100.349	100.374	152.383	100.349	100.374		0	0	0
153.383	100.379	100.374	153.383	100.379	100.374		0	0	0
154.383	100.391	100.374	154.383	100.391	100.374		0	0	0
155.383	100.4	100.374	155.383	100.4	100.374		0	0	0
156.383	100.407	100.372	156.383	100.407	100.372		0	0	0
157.383	100.351	100.333	157.383	100.351	100.333		0	0	0
158.383	100.35	100.326	158.383	100.35	100.326		0	0	0
159.383	100.363	100.327	159.383	100.363	100.327		0	0	0
160.383	100.359	100.319	160.383	100.359	100.319		0	0	0
161.383	100.347	100.31	161.383	100.347	100.31		0	0	0
162.383	100.37	100.318	162.383	100.37	100.318		0	0	0
163.383	100.438	100.352	163.383	100.438	100.352		0	0	0
164.383	100.473	100.37	164.383	100.473	100.37		0	0	0
165.383	100.549	100.389	165.383	100.549	100.389		0	0	0
166.383	100.529	100.362	166.383	100.529	100.362		0	0	0
167.383	100.523	100.352	167.383	100.523	100.352		0	0	0
168.383	100.501	100.365	168.383	100.501	100.365		0	0	0
169.383	100.497	100.367	169.383	100.497	100.367		0	0	0
170.383	100.482	100.378	170.383	100.482	100.378		0	0	0
171.383	100.478	100.389	171.383	100.478	100.389		0	0	0
172.383	100.485	100.399	172.383	100.485	100.399		0	0	0
173.383	100.498	100.403	173.383	100.498	100.403		0	0	0
174.383	100.502	100.408	174.383	100.502	100.408		0	0	0
175.383	100.497	100.411	175.383	100.497	100.411		0	0	0
176.383	100.476	100.399	176.383	100.476	100.399		0	0	0
177.383	100.457	100.387	177.383	100.457	100.387		0	0	0
178.383	100.42	100.366	178.383	100.42	100.366		0	0	0
179.383	100.4	100.353	179.383	100.4	100.353		0	0	0
180.383	100.388	100.354	180.383	100.388	100.354		0	0	0
181.383	100.352	100.337	181.383	100.352	100.337		0	0	0
182.383	100.323	100.33	182.383	100.323	100.33		0	0	0
183.383	100.303	100.334	183.383	100.303	100.334		0	0	0
184.383	100.305	100.34	184.383	100.305	100.34		0	0	0
185.383	100.309	100.347	185.383	100.309	100.347		0	0	0
186.383	100.338	100.35	186.383	100.338	100.35		0	0	0
187.383	100.35	100.35	187.383	100.35	100.35		0	0	0
188.383	100.359	100.35	188.383	100.359	100.35		0	0	0
189.383	100.378	100.35	189.383	100.378	100.35		0	0	0
190.383	100.397	100.35	190.383	100.397	100.35		0	0	0
191.383	100.435	100.35	191.383	100.435	100.35		0	0	0
192.383	100.456	100.35	192.383	100.456	100.35		0	0	0
193.383	100.461	100.35	193.383	100.461	100.35		0	0	0
194.383	100.479	100.35	194.383	100.479	100.35		0	0	0
195.383	100.513	100.35	195.383	100.513	100.35		0	0	0
196.383	100.538	100.35	196.383	100.538	100.35		0	0	0
197.383	100.538	100.35	197.383	100.538	100.35		0	0	0
198.383	100.538	100.35	198.383	100.538	100.35		0	0	0
199.383	100.538	100.35	199.383	100.538	100.35		0	0	0
200.383	100.538	100.353	200.383	100.538	100.353		0	0	0
201.383	100.538	100.353	201.383	100.538	100.353		0	0	0
202.383	100.538	100.355	202.383	100.538	100.355		0	0	0
203.383	100.538	100.378	203.383	100.538	100.378		0	0	0
204.383	100.538	100.387	204.383	100.538	100.387		0	0	0
205.383	100.534	100.391	205.383	100.534	100.391		0	0	0
206.383	100.529	100.394	206.383	100.529	100.394		0	0	0
207.383	100.53	100.391	207.383	100.53	100.391		0	0	0
208.383	100.529	100.389	208.383	100.529	100.389		0	0	0
209.383	100.525	100.386	209.383	100.525	100.386		0	0	0
210.383	100.557	100.386	210.383	100.557	100.386		0	0	0
211.383	100.57	100.384	211.383	100.57	100.384		0	0	0
212.383	100.606	100.384	212.383	100.606	100.384		0	0	0
213.383	100.625	100.384	213.383	100.625	100.384		0	0	0
214.383	100.623	100.384	214.383	100.623	100.384		0	0	0
215.383	100.619	100.384	215.383	100.619	100.384		0	0	0
216.383	100.615	100.384	216.383	100.615	100.384		0	0	0
217.383	100.611	100.386	217.383	100.611	100.386		0	0	0
218.383	100.607	100.358	218.383	100.607	100.358		0	0	0
219.383	100.604	100.307	219.383	100.604	100.307		0	0	0
220.383	100.603	100.293	220.383	100.603	100.293		0	0	0
221.383	100.614	100.29	221.383	100.614	100.29		0	0	0
222.383	100.718	100.28	222.383	100.718	100.28		0	0	0
223.383	100.733	100.268	223.383	100.733	100.268		0	0	0
224.383	100.729	100.25	224.383	100.729	100.25		0	0	0
225.383	100.721	100.233	225.383	100.721	100.233		0	0	0
226.383	100.717	100.228	226.383	100.717	100.228		0	0	0
227.383	100.713	100.207	227.383	100.713	100.207		0	0	0
228.383	100.709	100.16	228.383	100.709	100.16		0	0	0
229.383	100.705	100.129	229.383	100.705	100.129		0	0	0
230.383	100.701	100.103	230.383	100.701	100.103		0	0	0
231.383	100.701	100.075	231.383	100.701	100.075		0	0	0
232.383	100.705	100.031	232.383	100.705	100.031		0	0	0
233.383	100.709	99.9839	233.383	100.709	99.9839		0	0	0
234.383	100.712	99.957	234.383	100.712	99.957		0	0	0
235.383	100.716	99.9313	235.383	100.716	99.9313		0	0	0
236.383	100.724	99.8829	236.383	100.724	99.8829		0	0	0
237.383	100.729	99.8537	237.383	100.729	99.8537		0	0	0
238.383	100.705	99.7767	238.383	100.705	99.7767		0	0	0
239.383	100.634	99.6744	239.383	100.634	99.6744		0	0	0
240.383	100.553	99.5662	240.383	100.553	99.5662		0	0	0
241.383	100.554	99.496	241.383	100.554	99.496		0	0	0
242.383	100.564	99.4099	242.383	100.564	99.4099		0	0	0
243.383	100.575	99.3299	243.383	100.575	99.3299		0	0	0
244.383	100.583	99.2348	244.383	100.583	99.2348		0	0	0
245.383	100.594	99.1298	245.383	100.594	99.1298		0	0	0
246.383	100.603	99.06	246.383	100.603	99.06		0	0	0
247.383	100.611	98.9576	247.383	100.611	98.9576		0	0	0
248.383	100.615	98.835	248.383	100.615	98.835		0	0	0
249.383	100.553	98.6914	249.383	100.553	98.6914		0	0	0
250.383	100.538	98.5476	250.383	100.538	98.5476		0	0	0
251.383	100.538	98.4462	251.383	100.538	98.4462		0	0	0
252.383	100.538	98.318	252.383	100.538	98.318		0	0	0
253.383	100.538	98.1677	253.383	100.538	98.1677		0	0	0
254.383	100.538	97.9934	254.383	100.538	97.9934		0	0	0
255.383	100.538	97.8091	255.383	100.538	97.8091		0	0	0
256.383	100.538	97.6301	256.383	100.538	97.6301		0	0	0
257.383	100.538	97.4497	257.383	100.538	97.4497		0	0	0
258.383	100.538	97.2379	258.383	100.538	97.2379		0	0	0
259.383	100.538	97.0248	259.383	100.538	97.0248		0	0	0
260.383	100.538	96.7763	260.383	100.538	96.7763		0	0	0
261.383	100.538	96.5078	261.383	100.538	96.5078		0	0	0
262.383	100.538	96.2345	262.383	100.538	96.2345		0	0	0
263.383	100.538	95.9462	263.383	100.538	95.9462		0	0	0
264.383	100.538	95.6339	264.383	100.538	95.6339		0	0	0
265.383	100.538	95.2638	265.383	100.538	95.2638		0	0	0
266.383	100.534	94.8931	266.383	100.534	94.8931		0	0	0
267.383	100.496	94.4217	267.383	100.496	94.4217		0	0	0
268.383	100.472	93.9922	268.383	100.472	93.9922		0	0	0
269.383	100.456	93.5408	269.383	100.456	93.5408		0	0	0
270.383	100.456	93.1444	270.383	100.456	93.1444		0	0	0
271.383	100.456	92.6564	271.383	100.456	92.6564		0	0	0
272.383	100.456	92.147	272.383	100.456	92.147		0	0	0
273.383	100.456	91.6839	273.383	100.456	91.6839		0	0	0
274.383	100.456	91.1346	274.383	100.456	91.1346		0	0	0
275.383	100.448	90.568	275.383	100.448	90.568		0	0	0
276.383	100.448	89.9751	276.383	100.448	89.9751		0	0	0
277.383	100.527	89.3833	277.383	100.527	89.3833		0	0	0
278.383	100.562	88.6727	278.383	100.562	88.6727		0	0	0
279.383	100.587	87.7676	279.383	100.587	87.7676		0	0	0
280.383	100.582	87.0719	280.383	100.582	87.0719		0	0	0
281.383	100.562	86.3491	281.383	100.562	86.3491		0	0	0
282.383	100.57	85.5033	282.383	100.57	85.5033		0	0	0
283.383	100.578	84.6954	283.383	100.578	84.6954		0	0	0
284.383	100.588	83.7775	284.383	100.588	83.7775		0	0	0
285.383	100.591	82.8507	285.383	100.591	82.8507		0	0	0
286.383	100.586	81.9404	286.383	100.586	81.9404		0	0	0
287.383	100.582	80.9804	287.383	100.582	80.9804		0	0	0
288.383	100.582	80.0093	288.383	100.582	80.0093		0	0	0
289.383	100.582	78.9574	289.383	100.582	78.9574		0	0	0
290.383	100.587	77.9426	290.383	100.587	77.9426		0	0	0
291.383	100.583	76.8477	291.383	100.583	76.8477		0	0	0
292.383	100.582	75.7831	292.383	100.582	75.7831		0	0	0
293.383	100.501	74.6315	293.383	100.501	74.6315		0	0	0
294.383	100.464	73.4336	294.383	100.464	73.4336		0	0	0
295.383	100.456	72.2896	295.383	100.456	72.2896		0	0	0
296.383	100.45	71.1656	296.383	100.45	71.1656		0	0	0
297.383	100.442	69.9793	297.383	100.442	69.9793		0	0	0
298.383	100.436	68.8084	298.383	100.436	68.8084		0	0	0
299.383	100.436	67.6632	299.383	100.436	67.6632		0	0	0
300.383	100.436	66.5786	300.383	100.436	66.5786		0	0	0
301.383	100.436	65.4317	301.383	100.436	65.4317		0	0	0
302.383	100.432	64.3676	302.383	100.432	64.3676		0	0	0
303.383	100.489	63.2785	303.383	100.489	63.2785		0	0	0
304.383	100.489	62.2194	304.383	100.489	62.2194		0	0	0
305.383	100.463	61.1577	305.383	100.463	61.1577		0	0	0
306.383	100.421	60.163	306.383	100.421	60.163		0	0	0
307.383	100.356	59.3266	307.383	100.356	59.3266		0	0	0
308.383	100.314	58.7095	308.383	100.314	58.7095		0	0	0
309.383	100.314	58.1064	309.383	100.314	58.1064		0	0	0
310.383	100.314	57.5326	310.383	100.314	57.5326		0	0	0
311.383	100.314	56.9917	311.383	100.314	56.9917		0	0	0
312.383	100.314	56.4802	312.383	100.314	56.4802		0	0	0
313.383	100.365	56.0515	313.383	100.365	56.0515		0	0	0
314.383	100.387	55.6899	314.383	100.387	55.6899		0	0	0
315.383	100.419	55.2707	315.383	100.419	55.2707		0	0	0
316.383	100.472	54.8971	316.383	100.472	54.8971		0	0	0
317.383	100.496	54.5463	317.383	100.496	54.5463		0	0	0
318.383	100.51	54.2667	318.383	100.51	54.2667		0	0	0
319.383	100.489	53.991	319.383	100.489	53.991		0	0	0
320.383	100.493	53.7071	320.383	100.493	53.7071		0	0	0
321.383	100.493	53.4182	321.383	100.493	53.4182		0	0	0
322.383	100.497	53.1562	322.383	100.497	53.1562		0	0	0
323.383	100.496	52.8856	323.383	100.496	52.8856		0	0	0
324.383	100.542	52.6474	324.383	100.542	52.6474		0	0	0
325.383	100.55	52.4376	325.383	100.55	52.4376		0	0	0
326.383	100.558	52.2258	326.383	100.558	52.2258		0	0	0
327.383	100.543	52.0158	327.383	100.543	52.0158		0	0	0
328.383	100.525	51.8337	328.383	100.525	51.8337		0	0	0
329.383	100.485	51.655	329.383	100.485	51.655		0	0	0
330.383	100.46	51.4725	330.383	100.46	51.4725		0	0	0
331.383	100.456	51.2862	331.383	100.456	51.2862		0	0	0
332.383	100.456	51.1364	332.383	100.456	51.1364		0	0	0
333.383	100.456	50.9573	333.383	100.456	50.9573		0	0	0
334.383	100.456	50.7741	334.383	100.456	50.7741		0	0	0
335.383	100.456	50.6048	335.383	100.456	50.6048		0	0	0
336.383	100.456	50.438	336.383	100.456	50.438
337.383	100.456	50.2878	337.383	100.456	50.2878
338.383	100.453	50.1519	338.383	100.453	50.1519
339.383	100.448	49.9936	339.383	100.448	49.9936
340.383	100.412	49.8586	340.383	100.412	49.8586
341.383	100.391	49.7339	341.383	100.391	49.7339
342.383	100.379	49.6265	342.383	100.379	49.6265
343.383	100.37	49.5047	343.383	100.37	49.5047
344.383	100.358	49.4056	344.383	100.358	49.4056
345.383	100.338	49.2888	345.383	100.338	49.2888
346.383	100.296	49.1675	346.383	100.296	49.1675
347.383	100.273	49.0613	347.383	100.273	49.0613
348.383	100.277	48.9632	348.383	100.277	48.9632
349.383	100.27	48.8777	349.383	100.27	48.8777
350.383	100.253	48.7478	350.383	100.253	48.7478
351.383	100.244	48.6675	351.383	100.244	48.6675
352.383	100.249	48.5685	352.383	100.249	48.5685
353.383	100.252	48.4909	353.383	100.252	48.4909
354.383	100.252	48.3963	354.383	100.252	48.3963
355.383	100.285	48.3366	355.383	100.285	48.3366
356.383	100.293	48.2825	356.383	100.293	48.2825
357.383	100.296	48.2089	357.383	100.296	48.2089
358.383	100.252	48.1015	358.383	100.252	48.1015
359.383	100.219	48.0168	359.383	100.219	48.0168
360.383	100.206	47.9511	360.383	100.206	47.9511
361.383	100.194	47.8865	361.383	100.194	47.8865
362.383	100.192	47.7984	362.383	100.192	47.7984
363.383	100.191	47.751	363.383	100.191	47.751
364.383	100.232	47.7374	364.383	100.232	47.7374
365.383	100.232	47.6903	365.383	100.232	47.6903
366.383	100.233	47.6487	366.383	100.233	47.6487
367.383	100.206	47.6011	367.383	100.206	47.6011
368.383	100.179	47.5568	368.383	100.179	47.5568
369.383	100.132	47.5166	369.383	100.132	47.5166
370.383	100.106	47.435	370.383	100.106	47.435
371.383	100.09	47.4026	371.383	100.09	47.4026
372.383	100.07	47.3662	372.383	100.07	47.3662
373.383	100.114	47.3782	373.383	100.114	47.3782
374.383	100.126	47.3417	374.383	100.126	47.3417
375.383	100.142	47.2867	375.383	100.142	47.2867
376.383	100.155	47.2622	376.383	100.155	47.2622
377.383	100.166	47.2351	377.383	100.166	47.2351
378.383	100.182	47.1976	378.383	100.182	47.1976
379.383	100.191	47.1723	379.383	100.191	47.1723
380.383	100.192	47.1247	380.383	100.192	47.1247
381.383	100.19	47.0889	381.383	100.19	47.0889
382.383	100.192	47.0763	382.383	100.192	47.0763
383.383	100.194	47.0565	383.383	100.194	47.0565
384.383	100.2	47.0403	384.383	100.2	47.0403
385.383	100.162	47.0229	385.383	100.162	47.0229
386.383	100.145	47.0204	386.383	100.145	47.0204
387.383	100.134	47.0179	387.383	100.134	47.0179
388.383	100.129	47.0088	388.383	100.129	47.0088
389.383	100.108	46.9725	389.383	100.108	46.9725
390.383	100.085	46.9389	390.383	100.085	46.9389
391.383	100.065	46.9244	391.383	100.065	46.9244
392.383	100.044	46.898	392.383	100.044	46.898
393.383	99.9846	46.8332	393.383	99.9846	46.8332
394.383	99.9633	46.8164	394.383	99.9633	46.8164
395.383	99.9592	46.7972	395.383	99.9592	46.7972
396.383	99.9548	46.7899	396.383	99.9548	46.7899
397.383	99.9551	46.7878	397.383	99.9551	46.7878
398.383	99.9511	46.7754	398.383	99.9511	46.7754
399.383	99.9471	46.7612	399.383	99.9471	46.7612
400.383	99.943	46.747	400.383	99.943	46.747
401.383	99.939	46.721	401.383	99.939	46.721
402.383	99.9384	46.7034	402.383	99.9384	46.7034
403.383	99.9304	46.6876	403.383	99.9304	46.6876
404.383	99.9219	46.6651	404.383	99.9219	46.6651
405.383	99.8491	46.6514	405.383	99.8491	46.6514
406.383	99.8283	46.6158	406.383	99.8283	46.6158
407.383	99.8081	46.5859	407.383	99.8081	46.5859
408.383	99.8089	46.565	408.383	99.8089	46.565
409.383	99.8247	46.5714	409.383	99.8247	46.5714
410.383	99.8082	46.5666	410.383	99.8082	46.5666
411.383	99.7965	46.5534	411.383	99.7965	46.5534
412.383	99.7745	46.5402	412.383	99.7745	46.5402
413.383	99.7191	46.5257	413.383	99.7191	46.5257
414.383	99.7018	46.5133	414.383	99.7018	46.5133
415.383	99.6653	46.4993	415.383	99.6653	46.4993
416.383	99.6416	46.487	416.383	99.6416	46.487
417.383	99.6619	46.4969	417.383	99.6619	46.4969
418.383	99.6657	46.5018	418.383	99.6657	46.5018
419.383	99.6489	46.4995	419.383	99.6489	46.4995
420.383	99.6163	46.4945	420.383	99.6163	46.4945
421.383	99.6011	46.4874	421.383	99.6011	46.4874
422.383	99.5713	46.4802	422.383	99.5713	46.4802
423.383	99.4409	46.4634	423.383	99.4409	46.4634
424.383	99.4334	46.4585	424.383	99.4334	46.4585
425.383	99.3797	46.4442	425.383	99.3797	46.4442
426.383	99.3862	46.4131	426.383	99.3862	46.4131
427.383	99.444	46.4201	427.383	99.444	46.4201
428.383	99.4574	46.4371	428.383	99.4574	46.4371
429.383	99.4068	46.4229	429.383	99.4068	46.4229
430.383	99.3506	46.394	430.383	99.3506	46.394
431.383	99.3016	46.3795	431.383	99.3016	46.3795
432.383	99.2178	46.358	432.383	99.2178	46.358
433.383	99.1674	46.3364	433.383	99.1674	46.3364
434.383	99.1325	46.3148	434.383	99.1325	46.3148
435.383	99.1102	46.2956	435.383	99.1102	46.2956
436.383	99.0491	46.2647	436.383	99.0491	46.2647
437.383	98.9845	46.2332	437.383	98.9845	46.2332
438.383	98.9283	46.2093	438.383	98.9283	46.2093
439.383	98.9266	46.1969	439.383	98.9266	46.1969
440.383	98.8832	46.1994	440.383	98.8832	46.1994
441.383	98.8554	46.1781	441.383	98.8554	46.1781
442.383	98.8447	46.1608	442.383	98.8447	46.1608
443.383	98.7997	46.1463	443.383	98.7997	46.1463
444.383	98.7315	46.1464	444.383	98.7315	46.1464
445.383	98.6852	46.1394	445.383	98.6852	46.1394
446.383	98.6689	46.1277	446.383	98.6689	46.1277
447.383	98.6281	46.1181	447.383	98.6281	46.1181
448.383	98.5831	46.1039	448.383	98.5831	46.1039
449.383	98.542	46.0919	449.383	98.542	46.0919
450.383	98.5256	46.0413	450.383	98.5256	46.0413
451.383	98.4972	46.0052	451.383	98.4972	46.0052
452.383	98.4483	45.9714	452.383	98.4483	45.9714
453.383	98.4073	45.9688	453.383	98.4073	45.9688
454.383	98.3788	45.9688	454.383	98.3788	45.9688
455.383	98.3788	45.9617	455.383	98.3788	45.9617
456.383	98.3745	45.9473	456.383	98.3745	45.9473
457.383	98.304	45.9281	457.383	98.304	45.9281
458.383	98.2844	45.9184	458.383	98.2844	45.9184
459.383	98.2182	45.9136	459.383	98.2182	45.9136
460.383	98.1943	45.9041	460.383	98.1943	45.9041
461.383	98.1613	45.8704	461.383	98.1613	45.8704
462.383	98.1239	45.8488	462.383	98.1239	45.8488
463.383	98.0894	45.8418	463.383	98.0894	45.8418
464.383	98.0571	45.8248	464.383	98.0571	45.8248
465.383	98.0347	45.8127	465.383	98.0347	45.8127
466.383	97.9858	45.8032	466.383	97.9858	45.8032
467.383	97.9367	45.8031	467.383	97.9367	45.8031
468.383	97.9039	45.7959	468.383	97.9039	45.7959
469.383	97.8849	45.7861	469.383	97.8849	45.7861
470.383	97.8467	45.7863	470.383	97.8467	45.7863
471.383	97.796	45.7839	471.383	97.796	45.7839
472.383	97.8085	45.8007	472.383	97.8085	45.8007
473.383	97.7734	45.7881	473.383	97.7734	45.7881
474.383	97.7115	45.7438	474.383	97.7115	45.7438
475.383	97.6503	45.7062	475.383	97.6503	45.7062
476.383	97.6097	45.687	476.383	97.6097	45.687
477.383	97.5075	45.6588	477.383	97.5075	45.6588
478.383	97.4256	45.6567	478.383	97.4256	45.6567
479.383	97.3804	45.6567	479.383	97.3804	45.6567
480.383	97.2939	45.6567	480.383	97.2939	45.6567
481.383	97.2085	45.6519	481.383	97.2085	45.6519
482.383	97.1648	45.6467	482.383	97.1648	45.6467
483.383	97.108	45.64	483.383	97.108	45.64
484.383	97.025	45.6212	484.383	97.025	45.6212
485.383	96.9622	45.6065	485.383	96.9622	45.6065
486.383	96.9271	45.5921	486.383	96.9271	45.5921
487.383	96.8512	45.5438	487.383	96.8512	45.5438
488.383	96.7679	45.5053	488.383	96.7679	45.5053
489.383	96.6876	45.4811	489.383	96.6876	45.4811
490.383	96.575	45.4645	490.383	96.575	45.4645
491.383	96.495	45.4454	491.383	96.495	45.4454
492.383	96.4033	45.4109	492.383	96.4033	45.4109
493.383	96.3293	45.3827	493.383	96.3293	45.3827
494.383	96.2132	45.348	494.383	96.2132	45.348
495.383	96.1274	45.3245	495.383	96.1274	45.3245
496.383	96.0539	45.2726	496.383	96.0539	45.2726
497.383	95.907	45.2498	497.383	95.907	45.2498
498.383	95.7433	45.2142	498.383	95.7433	45.2142
499.383	95.5838	45.1778	499.383	95.5838	45.1778
500.383	95.4484	45.1531	500.383	95.4484	45.1531
501.383	95.3136	45.1243	501.383	95.3136	45.1243
502.383	95.2053	45.0906	502.383	95.2053	45.0906
503.383	95.0475	45.0572	503.383	95.0475	45.0572
504.383	94.8943	45.0112	504.383	94.8943	45.0112
505.383	94.7483	44.9653	505.383	94.7483	44.9653
506.383	94.6264	44.9364	506.383	94.6264	44.9364
507.383	94.4708	44.9171	507.383	94.4708	44.9171
508.383	94.3278	44.8783	508.383	94.3278	44.8783
509.383	94.1782	44.8539	509.383	94.1782	44.8539
510.383	94.0025	44.7797	510.383	94.0025	44.7797
511.383	93.8078	44.6761	511.383	93.8078	44.6761
512.383	93.603	44.6107	512.383	93.603	44.6107
513.383	93.4188	44.562	513.383	93.4188	44.562
514.383	93.2722	44.5014	514.383	93.2722	44.5014
515.383	93.1138	44.4766	515.383	93.1138	44.4766
516.383	92.9638	44.4066	516.383	92.9638	44.4066
517.383	92.8281	44.3361	517.383	92.8281	44.3361
518.383	92.6441	44.2529	518.383	92.6441	44.2529
519.383	92.3828	44.1882	519.383	92.3828	44.1882
520.383	92.1985	44.0948	520.383	92.1985	44.0948
521.383	91.9231	43.9856	521.383	91.9231	43.9856
522.383	91.758	43.908	522.383	91.758	43.908
523.383	91.5763	43.8214	523.383	91.5763	43.8214
524.383	91.4277	43.7347	524.383	91.4277	43.7347
525.383	91.234	43.6453	525.383	91.234	43.6453
526.383	91.0555	43.5591	526.383	91.0555	43.5591
527.383	90.9332	43.5287	527.383	90.9332	43.5287
528.383	90.7718	43.4536	528.383	90.7718	43.4536
529.383	90.6049	43.385	529.383	90.6049	43.385
530.383	90.457	43.3036	530.383	90.457	43.3036
531.383	90.2859	43.2344	531.383	90.2859	43.2344
532.383	90.1605	43.1324	532.383	90.1605	43.1324
533.383	89.9935	43.0738	533.383	89.9935	43.0738
534.383	89.7994	42.992	534.383	89.7994	42.992
535.383	89.7123	42.9098	535.383	89.7123	42.9098
536.383	89.5764	42.8007	536.383	89.5764	42.8007
537.383	89.455	42.7343	537.383	89.455	42.7343
538.383	89.2852	42.6427	538.383	89.2852	42.6427
539.383	89.1847	42.58	539.383	89.1847	42.58
540.383	89.0455	42.4952	540.383	89.0455	42.4952
541.383	88.9056	42.4375	541.383	88.9056	42.4375
542.383	88.7576	42.3674	542.383	88.7576	42.3674
543.383	88.6292	42.312	543.383	88.6292	42.312
544.383	88.5112	42.2564	544.383	88.5112	42.2564
545.383	88.3554	42.2152	545.383	88.3554	42.2152
546.383	88.2167	42.1288	546.383	88.2167	42.1288
547.383	88.09	42.0857	547.383	88.09	42.0857
548.383	87.992	42.0321	548.383	87.992	42.0321
549.383	87.8942	41.9819	549.383	87.8942	41.9819
550.383	87.788	41.9091	550.383	87.788	41.9091
551.383	87.6981	41.831	551.383	87.6981	41.831
552.383	87.6125	41.7809	552.383	87.6125	41.7809
553.383	87.5046	41.7396	553.383	87.5046	41.7396
554.383	87.3923	41.6956	554.383	87.3923	41.6956
555.383	87.3143	41.6524	555.383	87.3143	41.6524
556.383	87.1779	41.6118	556.383	87.1779	41.6118
557.383	87.0772	41.5776	557.383	87.0772	41.5776
558.383	86.9871	41.5343	558.383	86.9871	41.5343
559.383	86.8411	41.4993	559.383	86.8411	41.4993
560.383	86.7717	41.4377	560.383	86.7717	41.4377
561.383	86.7121	41.3896	561.383	86.7121	41.3896
562.383	86.658	41.3501	562.383	86.658	41.3501
563.383	86.5537	41.3215	563.383	86.5537	41.3215
564.383	86.5615	41.3407	564.383	86.5615	41.3407
565.383	86.5579	41.3347	565.383	86.5579	41.3347
566.383	86.5145	41.3273	566.383	86.5145	41.3273
567.383	86.4489	41.2739	567.383	86.4489	41.2739
568.383	86.4344	41.2582	568.383	86.4344	41.2582
569.383	86.4152	41.2346	569.383	86.4152	41.2346
570.383	86.3241	41.2245	570.383	86.3241	41.2245
571.383	86.2431	41.1989	571.383	86.2431	41.1989
572.383	86.2268	41.1342	572.383	86.2268	41.1342
573.383	86.1778	41.1026	573.383	86.1778	41.1026
574.383	86.1286	41.0734	574.383	86.1286	41.0734
575.383	86.0533	41.059	575.383	86.0533	41.059
576.383	85.9999	41.0351	576.383	85.9999	41.0351
577.383	85.9739	41.0112	577.383	85.9739	41.0112
578.383	85.8867	40.9848	578.383	85.8867	40.9848
579.383	85.8234	40.9632	579.383	85.8234	40.9632
580.383	85.8024	40.9298	580.383	85.8024	40.9298
581.383	85.7484	40.9174	581.383	85.7484	40.9174
582.383	85.7042	40.9093	582.383	85.7042	40.9093
583.383	85.723	40.9242	583.383	85.723	40.9242
584.383	85.6882	40.9149	584.383	85.6882	40.9149
585.383	85.6111	40.8888	585.383	85.6111	40.8888
586.383	85.5249	40.8763	586.383	85.5249	40.8763
587.383	85.5113	40.8671	587.383	85.5113	40.8671
588.383	85.4725	40.8458	588.383	85.4725	40.8458
589.383	85.4623	40.8192	589.383	85.4623	40.8192
590.383	85.4321	40.7859	590.383	85.4321	40.7859
591.383	85.3818	40.7683	591.383	85.3818	40.7683
592.383	85.335	40.7493	592.383	85.335	40.7493
593.383	85.2647	40.7325	593.383	85.2647	40.7325
594.383	85.2234	40.7042	594.383	85.2234	40.7042
595.383	85.1664	40.6707	595.383	85.1664	40.6707
596.383	85.1186	40.6627	596.383	85.1186	40.6627
597.383	85.0871	40.6604	597.383	85.0871	40.6604
598.383	85.0781	40.6349	598.383	85.0781	40.6349
599.383	85.0511	40.6077	599.383	85.0511	40.6077
600.383	85.0633	40.6188	600.383	85.0633	40.6188
601.383	85.0798	40.6388	601.383	85.0798	40.6388
602.383	85.0988	40.6458	602.383	85.0988	40.6458
603.383	85.0905	40.6436	603.383	85.0905	40.6436
604.383	85.0417	40.6295	604.383	85.0417	40.6295
605.383	85.0007	40.6129	605.383	85.0007	40.6129
606.383	84.9358	40.5959	606.383	84.9358	40.5959
607.383	84.896	40.5811	607.383	84.896	40.5811
608.383	84.8629	40.5691	608.383	84.8629	40.5691
609.383	84.8222	40.5455	609.383	84.8222	40.5455
610.383	84.823	40.5219	610.383	84.823	40.5219
611.383	84.8105	40.5138	611.383	84.8105	40.5138
612.383	84.7897	40.5085	612.383	84.7897	40.5085
613.383	84.7782	40.4819	613.383	84.7782	40.4819
614.383	84.7737	40.4765	614.383	84.7737	40.4765
615.383	84.7578	40.4661	615.383	84.7578	40.4661
616.383	84.733	40.4541	616.383	84.733	40.4541
617.383	84.7	40.4443	617.383	84.7	40.4443
618.383	84.672	40.4464	618.383	84.672	40.4464
619.383	84.6475	40.4444	619.383	84.6475	40.4444
620.383	84.656	40.438	620.383	84.656	40.438
621.383	84.672	40.4206	621.383	84.672	40.4206
622.383	84.6805	40.4219	622.383	84.6805	40.4219
623.383	84.6223	40.4199	623.383	84.6223	40.4199
624.383	84.611	40.4103	624.383	84.611	40.4103
625.383	84.611	40.3965	625.383	84.611	40.3965
626.383	84.6024	40.3847	626.383	84.6024	40.3847
627.383	84.5572	40.3744	627.383	84.5572	40.3744
628.383	84.4964	40.3657	628.383	84.4964	40.3657
629.383	84.4888	40.3462	629.383	84.4888	40.3462
630.383	84.4806	40.334	630.383	84.4806	40.334
631.383	84.4681	40.3175	631.383	84.4681	40.3175
632.383	84.4601	40.303	632.383	84.4601	40.303
633.383	84.443	40.2883	633.383	84.443	40.2883
634.383	84.4154	40.2833	634.383	84.4154	40.2833
635.383	84.3953	40.2836	635.383	84.3953	40.2836
636.383	84.374	40.2714	636.383	84.374	40.2714
637.383	84.3654	40.2645	637.383	84.3654	40.2645
638.383	84.3302	40.2571	638.383	84.3302	40.2571
639.383	84.3002	40.2543	639.383	84.3002	40.2543
640.383	84.2939	40.2611	640.383	84.2939	40.2611
641.383	84.3105	40.271	641.383	84.3105	40.271
642.383	84.3186	40.2758	642.383	84.3186	40.2758
643.383	84.3224	40.2807	643.383	84.3224	40.2807
644.383	84.3792	40.3193	644.383	84.3792	40.3193
645.383	84.391	40.3337	645.383	84.391	40.3337
646.383	84.3992	40.3433	646.383	84.3992	40.3433
647.383	84.3679	40.3505	647.383	84.3679	40.3505
648.383	84.3484	40.3457	648.383	84.3484	40.3457
649.383	84.2781	40.3121	649.383	84.2781	40.3121
650.383	84.2345	40.2977	650.383	84.2345	40.2977
651.383	84.224	40.2809	651.383	84.224	40.2809
652.383	84.2322	40.2737	652.383	84.2322	40.2737
653.383	84.2455	40.2594	653.383	84.2455	40.2594
654.383	84.2959	40.2761	654.383	84.2959	40.2761
655.383	84.3065	40.2931	655.383	84.3065	40.2931
656.383	84.3223	40.3098	656.383	84.3223	40.3098
657.383	84.3182	40.3146	657.383	84.3182	40.3146
658.383	84.2796	40.3098	658.383	84.2796	40.3098
659.383	84.2565	40.3047	659.383	84.2565	40.3047
660.383	84.2339	40.2856	660.383	84.2339	40.2856
661.383	84.2216	40.2781	661.383	84.2216	40.2781
662.383	84.2407	40.2694	662.383	84.2407	40.2694
663.383	84.2675	40.276	663.383	84.2675	40.276
664.383	84.2826	40.281	664.383	84.2826	40.281
665.383	84.3059	40.2954	665.383	84.3059	40.2954
666.383	84.3291	40.3147	666.383	84.3291	40.3147
667.383	84.315	40.3145	667.383	84.315	40.3145
668.383	84.3055	40.3145	668.383	84.3055	40.3145
669.383	84.3167	40.322	669.383	84.3167	40.322
670.383	84.3209	40.3244	670.383	84.3209	40.3244
671.383	84.3247	40.3287	671.383	84.3247	40.3287
672.383	84.2976	40.3267	672.383	84.2976	40.3267
673.383	84.2784	40.3217	673.383	84.2784	40.3217
674.383	84.2453	40.3167	674.383	84.2453	40.3167
675.383	84.2004	40.3145	675.383	84.2004	40.3145
676.383	84.1833	40.3145	676.383	84.1833	40.3145
677.383	84.1712	40.3119	677.383	84.1712	40.3119
678.383	84.1547	40.2948	678.383	84.1547	40.2948
679.383	84.1913	40.2981	679.383	84.1913	40.2981
680.383	84.2118	40.3074	680.383	84.2118	40.3074
681.383	84.1833	40.2905	681.383	84.1833	40.2905
682.383	84.1341	40.2732	682.383	84.1341	40.2732
683.383	84.1018	40.2612	683.383	84.1018	40.2612
684.383	84.0974	40.2489	684.383	84.0974	40.2489
685.383	84.0815	40.2498	685.383	84.0815	40.2498
686.383	84.0815	40.2546	686.383	84.0815	40.2546
687.383	84.0897	40.2594	687.383	84.0897	40.2594
688.383	84.0778	40.2692	688.383	84.0778	40.2692
689.383	84.0663	40.2746	689.383	84.0663	40.2746
690.383	84.0569	40.2679	690.383	84.0569	40.2679
691.383	84.0406	40.265	691.383	84.0406	40.265
692.383	84.0181	40.2629	692.383	84.0181	40.2629
693.383	84.0004	40.2582	693.383	84.0004	40.2582
694.383	83.9757	40.2561	694.383	83.9757	40.2561
695.383	83.9506	40.2449	695.383	83.9506	40.2449
696.383	83.9327	40.2371	696.383	83.9327	40.2371
697.383	83.917	40.2322	697.383	83.917	40.2322
698.383	83.9184	40.2254	698.383	83.9184	40.2254
699.383	83.9059	40.2188	699.383	83.9059	40.2188
700.383	83.8962	40.2165	700.383	83.8962	40.2165
701.383	83.8836	40.2185	701.383	83.8836	40.2185
702.383	83.8742	40.217	702.383	83.8742	40.217
703.383	83.8723	40.2127	703.383	83.8723	40.2127
704.383	83.8791	40.2182	704.383	83.8791	40.2182
705.383	83.8834	40.2238	705.383	83.8834	40.2238
706.383	83.8383	40.2212	706.383	83.8383	40.2212
707.383	83.8183	40.2121	707.383	83.8183	40.2121
708.383	83.816	40.2184	708.383	83.816	40.2184
709.383	83.8253	40.1949	709.383	83.8253	40.1949
710.383	83.8365	40.1828	710.383	83.8365	40.1828
711.383	83.857	40.1632	711.383	83.857	40.1632
712.383	83.8815	40.1609	712.383	83.8815	40.1609
713.383	83.8848	40.1873	713.383	83.8848	40.1873
714.383	83.9226	40.225	714.383	83.9226	40.225
715.383	83.9548	40.2398	715.383	83.9548	40.2398
716.383	83.9391	40.231	716.383	83.9391	40.231
717.383	83.9188	40.2305	717.383	83.9188	40.2305
718.383	83.8988	40.2261	718.383	83.8988	40.2261
719.383	83.8616	40.2209	719.383	83.8616	40.2209
720.383	83.8411	40.2049	720.383	83.8411	40.2049
721.383	83.8218	40.1735	721.383	83.8218	40.1735
722.383	83.7885	40.1518	722.383	83.7885	40.1518
723.383	83.7964	40.1371	723.383	83.7964	40.1371
724.383	83.7924	40.1394	724.383	83.7924	40.1394
725.383	83.7843	40.1346	725.383	83.7843	40.1346
726.383	83.776	40.1321	726.383	83.776	40.1321
727.383	83.7437	40.1345	727.383	83.7437	40.1345
728.383	83.7108	40.132	728.383	83.7108	40.132
729.383	83.6822	40.1251	729.383	83.6822	40.1251
730.383	83.658	40.1202	730.383	83.658	40.1202
731.383	83.5968	40.1007	731.383	83.5968	40.1007
732.383	83.5601	40.0938	732.383	83.5601	40.0938
733.383	83.5561	40.089	733.383	83.5561	40.089
734.383	83.5316	40.0842	734.383	83.5316	40.0842
735.383	83.4949	40.0837	735.383	83.4949	40.0837
736.383	83.5277	40.1218	736.383	83.5277	40.1218
737.383	83.5519	40.1224	737.383	83.5519	40.1224
738.383	83.5683	40.1081	738.383	83.5683	40.1081
739.383	83.6212	40.1271	739.383	83.6212	40.1271
740.383	83.6335	40.1345	740.383	83.6335	40.1345
741.383	83.6172	40.1345	741.383	83.6172	40.1345
742.383	83.6009	40.1275	742.383	83.6009	40.1275
743.383	83.5845	40.1175	743.383	83.5845	40.1175
744.383	83.5152	40.092	744.383	83.5152	40.092
745.383	83.446	40.0554	745.383	83.446	40.0554
746.383	83.4093	40.0339	746.383	83.4093	40.0339
747.383	83.3808	40.0147	747.383	83.3808	40.0147
748.383	83.3197	39.9953	748.383	83.3197	39.9953
749.383	83.279	39.976	749.383	83.279	39.976
750.383	83.3569	40.0118	750.383	83.3569	40.0118
751.383	83.4095	40.0384	751.383	83.4095	40.0384
752.383	83.4094	40.0313	752.383	83.4094	40.0313
753.383	83.4094	40.0241	753.383	83.4094	40.0241
754.383	83.4094	40.0145	754.383	83.4094	40.0145
755.383	83.4179	40.0095	755.383	83.4179	40.0095
756.383	83.475	40.0336	756.383	83.475	40.0336
757.383	83.4373	40.0408	757.383	83.4373	40.0408
758.383	83.4712	40.0744	758.383	83.4712	40.0744
759.383	83.4869	40.0864	759.383	83.4869	40.0864
760.383	83.4701	40.0864	760.383	83.4701	40.0864
761.383	83.4498	40.0864	761.383	83.4498	40.0864
762.383	83.4415	40.0816	762.383	83.4415	40.0816
763.383	83.4258	40.0768	763.383	83.4258	40.0768
764.383	83.4091	40.072	764.383	83.4091	40.072
765.383	83.4094	40.0672	765.383	83.4094	40.0672
766.383	83.4094	40.0624	766.383	83.4094	40.0624
767.383	83.4094	40.0576	767.383	83.4094	40.0576
768.383	83.4094	40.0528	768.383	83.4094	40.0528
769.383	83.4094	40.048	769.383	83.4094	40.048
770.383	83.4094	40.0432	770.383	83.4094	40.0432
771.383	83.4093	40.0384	771.383	83.4093	40.0384
772.383	83.4301	40.0529	772.383	83.4301	40.0529
773.383	83.4296	40.0552	773.383	83.4296	40.0552
774.383	83.4337	40.06	774.383	83.4337	40.06
775.383	83.4339	40.0624	775.383	83.4339	40.0624
776.383	83.4382	40.0673	776.383	83.4382	40.0673
777.383	83.4599	40.0822	777.383	83.4599	40.0822
778.383	83.4953	40.1057	778.383	83.4953	40.1057
779.383	83.4899	40.1056	779.383	83.4899	40.1056
780.383	83.3642	40.0336	780.383	83.3642	40.0336
781.383	83.3355	40.0192	781.383	83.3355	40.0192
782.383	83.2826	39.9881	782.383	83.2826	39.9881
783.383	83.2849	39.9876	783.383	83.2849	39.9876
784.383	83.4362	40.0765	784.383	83.4362	40.0765
785.383	83.5087	40.1221	785.383	83.5087	40.1221
786.383	83.5438	40.1442	786.383	83.5438	40.1442
787.383	83.538	40.1421	787.383	83.538	40.1421
788.383	83.3174	40.0134	788.383	83.3174	40.0134
789.383	83.2162	39.9195	789.383	83.2162	39.9195
790.383	83.165	39.8825	790.383	83.165	39.8825
791.383	83.161	39.8732	791.383	83.161	39.8732
792.383	83.1606	39.8704	792.383	83.1606	39.8704
793.383	83.1945	39.8902	793.383	83.1945	39.8902
794.383	83.2923	39.9498	794.383	83.2923	39.9498
795.383	83.3406	39.9821	795.383	83.3406	39.9821
796.383	83.4409	40.0629	796.383	83.4409	40.0629
797.383	83.6182	40.1736	797.383	83.6182	40.1736
798.383	83.7356	40.2486	798.383	83.7356	40.2486
799.383	83.7556	40.2666	799.383	83.7556	40.2666
800.383	83.7932	40.2876	800.383	83.7932	40.2876
801.383	83.9189	40.3656	801.383	83.9189	40.3656
802.383	84.0328	40.4404	802.383	84.0328	40.4404
803.383	84.0195	40.4485	803.383	84.0195	40.4485
804.383	83.824	40.3334	804.383	83.824	40.3334
805.383	83.772	40.2707	805.383	83.772	40.2707
806.383	83.7803	40.2688	806.383	83.7803	40.2688
807.383	83.8902	40.3323	807.383	83.8902	40.3323
808.383	83.9307	40.3625	808.383	83.9307	40.3625
809.383	84.0041	40.4039	809.383	84.0041	40.4039
810.383	84.0204	40.4203	810.383	84.0204	40.4203
811.383	84.0244	40.4226	811.383	84.0244	40.4226
812.383	84.0285	40.4274	812.383	84.0285	40.4274
813.383	84.0973	40.4612	813.383	84.0973	40.4612
814.383	84.1791	40.5162	814.383	84.1791	40.5162
815.383	84.2318	40.5208	815.383	84.2318	40.5208
816.383	84.2805	40.5424	816.383	84.2805	40.5424
817.383	84.3254	40.5641	817.383	84.3254	40.5641
818.383	84.3617	40.581	818.383	84.3617	40.581
819.383	84.4455	40.6022	819.383	84.4455	40.6022
820.383	84.5076	40.6213	820.383	84.5076	40.6213
821.383	84.5563	40.6406	821.383	84.5563	40.6406
822.383	84.5321	40.6228	822.383	84.5321	40.6228
823.383	84.4684	40.5746	823.383	84.4684	40.5746
824.383	84.448	40.5617	824.383	84.448	40.5617
825.383	84.5215	40.6026	825.383	84.5215	40.6026
826.383	84.5682	40.634	826.383	84.5682	40.634
827.383	84.4593	40.5751	827.383	84.4593	40.5751
828.383	84.4062	40.5444	828.383	84.4062	40.5444
829.383	84.5731	40.6452	829.383	84.5731	40.6452
830.383	84.6941	40.7178	830.383	84.6941	40.7178
831.383	84.7476	40.7537	831.383	84.7476	40.7537
832.383	84.8516	40.8141	832.383	84.8516	40.8141
833.383	84.8554	40.8187	833.383	84.8554	40.8187
834.383	84.8554	40.8187	834.383	84.8554	40.8187
835.383	84.8391	40.8187	835.383	84.8391	40.8187
836.383	84.8112	40.7952	836.383	84.8112	40.7952
837.383	84.7661	40.7708	837.383	84.7661	40.7708
838.383	84.7456	40.7635	838.383	84.7456	40.7635
839.383	84.869	40.8408	839.383	84.869	40.8408
840.383	84.9413	40.8548	840.383	84.9413	40.8548
841.383	84.9892	40.8814	841.383	84.9892	40.8814
842.383	85.0456	40.895	842.383	85.0456	40.895
843.383	84.9261	40.8044	843.383	84.9261	40.8044
844.383	84.8881	40.7963	844.383	84.8881	40.7963
845.383	85.0492	40.8763	845.383	85.0492	40.8763
846.383	84.9972	40.8315	846.383	84.9972	40.8315
847.383	84.9346	40.793	847.383	84.9346	40.793
848.383	85.1306	40.9235	848.383	85.1306	40.9235
849.383	85.4361	41.1255	849.383	85.4361	41.1255
850.383	85.579	41.208	850.383	85.579	41.208
851.383	85.5016	41.1616	851.383	85.5016	41.1616
852.383	85.1898	40.9889	852.383	85.1898	40.9889
853.383	85.0046	40.8974	853.383	85.0046	40.8974
854.383	85.1351	40.9921	854.383	85.1351	40.9921
855.383	85.3595	41.1225	855.383	85.3595	41.1225
856.383	85.4582	41.1765	856.383	85.4582	41.1765
857.383	85.4665	41.1789	857.383	85.4665	41.1789
858.383	85.413	41.1433	858.383	85.413	41.1433
859.383	85.3385	41.099	859.383	85.3385	41.099
860.383	85.2705	41.0525	860.383	85.2705	41.0525
861.383	85.2627	41.0468	861.383	85.2627	41.0468
862.383	85.2627	41.0468	862.383	85.2627	41.0468
863.383	85.2627	41.0468	863.383	85.2627	41.0468
864.383	85.2627	41.0468	864.383	85.2627	41.0468
865.383	85.2627	41.0468	865.383	85.2627	41.0468
866.383	85.2668	41.0492	866.383	85.2668	41.0492
867.383	85.3996	41.1149	867.383	85.3996	41.1149
868.383	85.4786	41.1716	868.383	85.4786	41.1716
869.383	85.4827	41.1741	869.383	85.4827	41.1741
870.383	85.4827	41.1765	870.383	85.4827	41.1765
871.383	85.4916	41.1811	871.383	85.4916	41.1811
872.383	85.4219	41.1386	872.383	85.4219	41.1386
873.383	85.4052	41.1317	873.383	85.4052	41.1317
874.383	85.3938	41.1234	874.383	85.3938	41.1234
875.383	85.4535	41.1524	875.383	85.4535	41.1524
876.383	85.5647	41.2184	876.383	85.5647	41.2184
877.383	85.6297	41.2587	877.383	85.6297	41.2587
878.383	85.6294	41.2655	878.383	85.6294	41.2655
879.383	85.6379	41.2677	879.383	85.6379	41.2677
880.383	85.6415	41.2725	880.383	85.6415	41.2725
881.383	85.6464	41.2749	881.383	85.6464	41.2749
882.383	85.6538	41.2797	882.383	85.6538	41.2797
883.383	85.6581	41.2819	883.383	85.6581	41.2819
884.383	85.666	41.2957	884.383	85.666	41.2957
885.383	85.6701	41.3058	885.383	85.6701	41.3058
886.383	85.6701	41.3145	886.383	85.6701	41.3145
887.383	85.6701	41.3216	887.383	85.6701	41.3216
888.383	85.6741	41.3304	888.383	85.6741	41.3304
889.383	85.6783	41.3376	889.383	85.6783	41.3376
890.383	85.6987	41.3444	890.383	85.6987	41.3444
891.383	85.7225	41.3469	891.383	85.7225	41.3469
892.383	85.7527	41.3469	892.383	85.7527	41.3469
893.383	85.7803	41.3469	893.383	85.7803	41.3469
894.383	85.9215	41.3863	894.383	85.9215	41.3863
895.383	86.0572	41.4527	895.383	86.0572	41.4527
896.383	86.0774	41.455	896.383	86.0774	41.455
897.383	86.0496	41.4429	897.383	86.0496	41.4429
898.383	86.021	41.4241	898.383	86.021	41.4241
899.383	86.0931	41.4571	899.383	86.0931	41.4571
900.383	86.1675	41.5006	900.383	86.1675	41.5006
901.383	86.2151	41.5304	901.383	86.2151	41.5304
902.383	86.2815	41.5728	902.383	86.2815	41.5728
903.383	86.2811	41.575	903.383	86.2811	41.575
904.383	86.2811	41.575	904.383	86.2811	41.575
905.383	86.2811	41.575	905.383	86.2811	41.575
906.383	86.2811	41.575	906.383	86.2811	41.575
907.383	86.2742	41.5754	907.383	86.2742	41.5754
908.383	86.212	41.5354	908.383	86.212	41.5354
909.383	86.1952	41.5261	909.383	86.1952	41.5261
910.383	86.1838	41.5171	910.383	86.1838	41.5171
911.383	86.1686	41.5103	911.383	86.1686	41.5103
912.383	86.1543	41.5029	912.383	86.1543	41.5029
913.383	86.1426	41.4935	913.383	86.1426	41.4935
914.383	86.1859	41.5117	914.383	86.1859	41.5117
915.383	86.2921	41.5735	915.383	86.2921	41.5735
916.383	86.3223	41.5991	916.383	86.3223	41.5991
917.383	86.3544	41.6159	917.383	86.3544	41.6159
918.383	86.3665	41.6255	918.383	86.3665	41.6255
919.383	86.3667	41.6279	919.383	86.3667	41.6279
920.383	86.3742	41.6278	920.383	86.3742	41.6278
921.383	86.454	41.6642	921.383	86.454	41.6642
922.383	86.5203	41.7142	922.383	86.5203	41.7142
923.383	86.5485	41.7259	923.383	86.5485	41.7259
924.383	86.6546	41.7819	924.383	86.6546	41.7819
925.383	86.7839	41.8625	925.383	86.7839	41.8625
926.383	86.7983	41.8775	926.383	86.7983	41.8775
927.383	86.7496	41.86	927.383	86.7496	41.86
928.383	86.6526	41.8016	928.383	86.6526	41.8016
929.383	86.5644	41.7448	929.383	86.5644	41.7448
930.383	86.4963	41.7017	930.383	86.4963	41.7017
931.383	86.4888	41.6927	931.383	86.4888	41.6927
932.383	86.5005	41.6831	932.383	86.5005	41.6831
933.383	86.578	41.7235	933.383	86.578	41.7235
934.383	86.6146	41.7401	934.383	86.6146	41.7401
935.383	86.644	41.7574	935.383	86.644	41.7574
936.383	86.6516	41.7599	936.383	86.6516	41.7599
937.383	86.654	41.7576	937.383	86.654	41.7576
938.383	86.6604	41.7573	938.383	86.6604	41.7573
939.383	86.6755	41.7633	939.383	86.6755	41.7633
940.383	86.7726	41.8096	940.383	86.7726	41.8096
941.383	86.8822	41.8703	941.383	86.8822	41.8703
942.383	86.9288	41.8998	942.383	86.9288	41.8998
943.383	86.9148	41.903	943.383	86.9148	41.903
944.383	86.826	41.8497	944.383	86.826	41.8497
945.383	86.8105	41.8295	945.383	86.8105	41.8295
946.383	86.9003	41.8666	946.383	86.9003	41.8666
947.383	86.9251	41.8989	947.383	86.9251	41.8989
948.383	86.8237	41.8424	948.383	86.8237	41.8424
949.383	86.7706	41.8022	949.383	86.7706	41.8022
950.383	86.7412	41.7787	950.383	86.7412	41.7787
951.383	86.7444	41.7743	951.383	86.7444	41.7743
952.383	86.7656	41.7752	952.383	86.7656	41.7752
953.383	86.8309	41.8182	953.383	86.8309	41.8182
954.383	86.86	41.8299	954.383	86.86	41.8299
955.383	86.8863	41.8239	955.383	86.8863	41.8239
956.383	86.9184	41.8269	956.383	86.9184	41.8269
957.383	87.0436	41.8667	957.383	87.0436	41.8667
958.383	87.1038	41.8886	958.383	87.1038	41.8886
959.383	87.1455	41.899	959.383	87.1455	41.899
960.383	87.2059	41.9244	960.383	87.2059	41.9244
961.383	87.2342	41.9404	961.383	87.2342	41.9404
962.383	87.2255	41.9367	962.383	87.2255	41.9367
963.383	87.2096	41.9465	963.383	87.2096	41.9465
964.383	87.2061	41.9565	964.383	87.2061	41.9565
965.383	87.2018	42.0094	965.383	87.2018	42.0094
966.383	87.2592	42.0522	966.383	87.2592	42.0522
967.383	87.3136	42.0886	967.383	87.3136	42.0886
968.383	87.3523	42.1153	968.383	87.3523	42.1153
969.383	87.3605	42.1249	969.383	87.3605	42.1249
970.383	87.3605	42.1296	970.383	87.3605	42.1296
971.383	87.3605	42.1344	971.383	87.3605	42.1344
972.383	87.3605	42.1392	972.383	87.3605	42.1392
973.383	87.3605	42.144	973.383	87.3605	42.144
974.383	87.3641	42.1487	974.383	87.3641	42.1487
975.383	87.4259	42.1513	975.383	87.4259	42.1513
976.383	87.4338	42.1513	976.383	87.4338	42.1513
977.383	87.4423	42.1513	977.383	87.4423	42.1513
978.383	87.4456	42.1513	978.383	87.4456	42.1513
979.383	87.4533	42.1628	979.383	87.4533	42.1628
980.383	87.5927	42.2317	980.383	87.5927	42.2317
981.383	87.6201	42.2462	981.383	87.6201	42.2462
982.383	87.6753	42.2774	982.383	87.6753	42.2774
983.383	87.7451	42.3127	983.383	87.7451	42.3127
984.383	87.7972	42.3401	984.383	87.7972	42.3401
985.383	87.888	42.3884	985.383	87.888	42.3884
986.383	87.9104	42.3914	986.383	87.9104	42.3914
987.383	87.9104	42.3914	987.383	87.9104	42.3914
988.383	87.9104	42.3914	988.383	87.9104	42.3914
989.383	87.9104	42.3432	989.383	87.9104	42.3432
990.383	87.9104	42.3409	990.383	87.9104	42.3409
991.383	87.9104	42.3385	991.383	87.9104	42.3385
992.383	87.9104	42.3361	992.383	87.9104	42.3361
993.383	87.9104	42.3337	993.383	87.9104	42.3337
994.383	87.9102	42.3314	994.383	87.9102	42.3314
995.383	87.9267	42.3909	995.383	87.9267	42.3909
996.383	88.0157	42.4411	996.383	88.0157	42.4411
997.383	88.0748	42.468	997.383	88.0748	42.468
			998.383	88.0483

## Sheet: Figure 1O
Figure 1O
Hydrodynamic size and zeta potential of the boron capsule
Szie (nm)	Intensity (%)
0.2	0
0.2316	0
0.2682	0
0.3106	0
0.3597	0
0.4166	0
0.4825	0
0.5587	0
0.647	0
0.7493	0
0.8678	0
1.005	0
1.164	0
1.348	0
1.561	0
1.808	0
2.093	0
2.424	0
2.807	0
3.251	0
3.765	0
4.36	0
5.05	0
5.848	0
6.772	0
7.843	0
9.083	0
10.52	0
12.18	0
14.11	0
16.34	0
18.92	0
21.91	0
25.37	0
29.39	0
34.03	0
39.41	0
45.64	0
52.85	0
61.21	0
70.89	0
82.09	0
95.07	0
110.1	0
127.5	0
147.7	0
171	0
198	0
229.3	0
265.6	0
307.6	0
356.2	0
412.5	0
477.7	0
553.2	0
640.7	0
741.9	7.4
859.2	28.2
995.1	71.8
1152	12
1335	0
1545	0
1790	0
2073	0
2400	0
2780	0
3219	0
3728	0
4317	0
5000	0
	Zeta potrntial (ζ)
Boron capsule	-49	-54	-46

## Sheet: Figure 2B
Figure 2B
Cumulative release rate (%) with or without neutron irradiation
Group	Time (h)
	3	6	12
Control	0.085	0.255	0.811667
	0.0816667	0.17	0.776667
	0.106667	0.286667	0.788333
Neutron	0.650833	1.30583	2.17333
	0.683333	1.3525	2.12333
	0.7825	1.44333	2.14833

## Sheet: Figure 2F
Figure 2F
The particle deposition energy spectrum of B-COF sphere.
Particles recorded	Partical deposit energy (MeV)
Li7	0.000935147
alpha	0.00176367
Li7	0.00320759
alpha	0.000326708
Li7	0.000692989
alpha	0.00106548
Li7	0.000416662
alpha	0.00111814
Li7	0.00449995
alpha	0.00086524
Li7	0.0057734
alpha	0.00022378
Li7	0.00521899
alpha	0.000565542
Li7	0.00204751
alpha	0.00187365
Li7	0.00463816
alpha	1.23782e-19
Li7	0.000312989
alpha	0.00392403
Li7	0.00328727
alpha	3.70452e-05
Li7	0.00111491
alpha	0.00144199
Li7	0.00155378
alpha	0.00259023
Li7	0.000373463
alpha	0.00069884
Li7	0.00202549
alpha	0.00274317
Li7	0.000263653
alpha	0.00061711
Li7	6.67636e-05
alpha	0.00156513
Li7	0.00494604
alpha	0.00141687
Li7	0.00530901
alpha	5.07727e-05
Li7	0.00144045
alpha	0.000408355
Li7	0.00292051
alpha	0.00040414
Li7	0.000412514
alpha	0.000985979
Li7	0.00514652
alpha	0.000302093
proton	1.64752e-08
Li7	5.62026e-05
alpha	0.00455328
Li7	0.00106337
alpha	7.25599e-06
Li7	0.00115934
alpha	0.000599737
proton	2.21757e-08
Li7	0.00699172
alpha	2.68087e-06
Li7	0.000775167
alpha	0.0016553
Li7	0.00323788
alpha	0.00064105
Li7	0.00140872
alpha	0.0015605
Li7	0.00404741
alpha	0.000297663
proton	1.24724e-07
Li7	0.00412741
alpha	0.00135083
Li7	0.00470442
alpha	0.00175001
Li7	0.00296984
alpha	0.00210114
Li7	0.00710283
alpha	0.000286215
Li7	0.00220474
alpha	0.00189382
Li7	0.00360367
alpha	0.000686849
Li7	0.00255375
alpha	0.000666595
Li7	0.00280345
alpha	0.001497
Li7	0.00139304
alpha	0.000705829
Li7	0.00360454
alpha	0.00019291
Li7	0.00131958
alpha	0.000745074
Li7	0.000340365
alpha	2.32332e-06
Li7	0.00717787
alpha	0.0013801
Li7	0.00551217
alpha	0.000350301
Li7	0.00616371
alpha	3.2903e-06
Li7	0.00279903
alpha	0.000508691
Li7	0.00179752
alpha	0.00229314
Li7	0.00126117
alpha	0.00307971
Li7	0.00334475
alpha	1.69397e-06
Li7	2.2401e-05
alpha	0.000578081
Li7	0.00336566
alpha	3.99869e-06
Li7	0.00450695
alpha	2.60084e-05
Li7	0.00274148
alpha	0.00203327
Li7	0.000206584
alpha	0.000913323
Li7	0.0015646
alpha	0.00215017
Li7	0.00569765
alpha	0.00260092
Li7	0.000297989
alpha	0.00251727
Li7	0.00663915
alpha	2.33942e-06
Li7	0.00616269
alpha	0.00114699
Li7	0.00627549
alpha	6.07791e-05
Li7	0.000994563
alpha	0.000958284
Li7	0.00364262
alpha	0.000410583
Li7	0.00340939
alpha	0.000250112
Li7	0.00453383
alpha	0.00126598
Li7	0.00285738
alpha	2.37781e-08
C14	0.00422438
Li7	0.00452513
alpha	0.000547791
Li7	0.00060836
alpha	0.0044258
Li7	0.0024967
alpha	0.00216111
Li7	0.0045569
alpha	0.00151542
Li7	0.0022037
alpha	0.000541739
B11	7.33588e-09
C12	4.05845e-08
Li7	0.000222315
alpha	0.00037932
Li7	0.00465061
alpha	0.00161068
Li7	0.00265582
alpha	0.00188024
Li7	0.00366817
alpha	0.00143179
Li7	0.00311648
alpha	0.00141391
Li7	0.00670321
alpha	6.47106e-05
Li7	0.00181996
alpha	0.000321196
Li7	0.00101019
alpha	0.00232504
Li7	0.00451085
alpha	0.00162553
Li7	0.00233284
alpha	0.000376282
Li7	0.00172149
alpha	0.000220155
Li7	0.00363957
alpha	0.00135375
Li7	0.00135756
alpha	0.001825
Li7	0.00218118
alpha	0.00278786
Li7	0.00889376
alpha	0.00118904
Li7	0.000915096
alpha	0.00140362
Li7	0.00491088
alpha	0.000815627
proton	5.08781e-08
Li7	0.00498523
alpha	0.000151011
Li7	0.00414948
alpha	0.000513749
Li7	0.00342198
alpha	0.00184044
Li7	0.000475493
alpha	0.00166553
C12	3.18371e-08
Li7	1.78492e-06
alpha	0.00194192
Li7	0.00223662
alpha	0.00178105
Li7	0.00213958
alpha	0.00362976
Li7	0.0038496
alpha	0.00242126
Li7	0.00124643
alpha	0.00303293
Li7	0.00131855
alpha	0.00143431
Li7	0.00448153
alpha	0.000796397
Li7	0.00075481
alpha	0.00215214
Li7	9.82917e-08
alpha	0.00252025
Li7	0.00226854
alpha	0.000956443
Li7	0.00403635
alpha	0.000403433
Li7	0.00231528
alpha	0.00112735
proton	5.53361e-08
Li7	0.00147482
alpha	0.00195291
Li7	0.00327253
alpha	0.000202622
Li7	0.000999616
alpha	0.00194432
Li7	5.97166e-05
alpha	0.00137657
Li7	0.00236851
alpha	0.000858163
Li7	0.0041314
alpha	0.000637657
Li7	0.00355735
alpha	0.000627888
Li7	0.00127296
alpha	0.00113139
C12	2.52578e-08
Li7	0.00431335
alpha	0.000101663
Li7	0.00138203
alpha	5.58996e-08
Li7	0.000780327
alpha	0.0010568
Li7	6.52393e-07
alpha	0.00414021
Li7	0.00187018
alpha	0.00167083
Li7	0.000713087
alpha	0.00303881
Li7	0.00364158
alpha	0.00103678
Li7	0.00230644
alpha	0.0010868
Li7	0.00647443
alpha	0.000691181
Li7	0.00421412
alpha	6.48313e-05
Li7	0.00589215
alpha	0.000691388
Li7	0.00372838
alpha	0.00114203
Li7	0.000876328
alpha	0.00375406
Li7	0.000836691
alpha	0.000746855
Li7	0.00273451
alpha	0.000918136
Li7	0.0021519
alpha	0.00101195
Li7	0.00330772
alpha	0.00259421
Li7	0.0050971
alpha	0.000651955
Li7	0.000122809
alpha	0.00554589
Li7	0.00796886
alpha	0.000125351
Li7	0.00137381
alpha	0.00207205
Li7	0.00223932
alpha	0.00520202
Li7	0.00275092
alpha	0.00245811
C12	5.91833e-08
Li7	0.00249881
alpha	0.00139294
Li7	0.00427465
alpha	0.00102325
Li7	0.00218816
alpha	0.000740425
Li7	0.00200345
alpha	0.00114242
Li7	0.00381165
alpha	0.00182375
proton	9.45856e-08
Li7	0.00392044
alpha	0.00028001
proton	5.70307e-09
C12	1.25539e-09
Li7	0.000481108
alpha	0.00154447
Li7	0.00213474
alpha	0.00120833
Li7	0.00134645
alpha	0.00329193
proton	2.29729e-08
Li7	0.00477181
alpha	0.000621272
Li7	0.00266877
alpha	0.000872228
Li7	0.000793269
alpha	0.00146864
Li7	0.000830549
alpha	0.00117746
Li7	0.00137775
alpha	0.00217356
Li7	0.00564875
alpha	0.000756264
Li7	0.0030527
alpha	0.000119227
Li7	0.00157544
alpha	0.000124387
Li7	0.0011368
alpha	0.000592301
Li7	2.96824e-08
alpha	0.00218717
proton	2.09245e-08
Li7	0.000184308
alpha	0.00195526
Li7	0.000993585
alpha	0.00113099
C12	6.56727e-08
Li7	0.00066917
alpha	0.0030101
Li7	0.00371005
alpha	3.45179e-05
Li7	0.00129477
alpha	0.00247347
Li7	6.49138e-05
alpha	0.00520168
Li7	0.00572291
alpha	0.000268563
Li7	0.00437088
alpha	3.455e-05
Li7	0.000399737
alpha	0.00114777
Li7	0.00342515
alpha	0.00107644
Li7	0.00284092
alpha	0.00210529
Li7	0.000214003
alpha	0.00383077
Li7	0.00393631
alpha	0.00101768
Li7	0.00235774
alpha	0.00167397
Li7	0.003498
alpha	0.000152445
Li7	0.00178371
alpha	0.00154806
proton	3.30728e-08
Li7	0.00443961
alpha	0.000319342
Li7	0.000281195
alpha	0.00259722
Li7	0.000548483
alpha	0.00143539
Li7	0.00167381
alpha	0.000185274
Li7	0.00199614
alpha	0.00160833
proton	2.26817e-08
Li7	0.00285902
alpha	0.000367434
Li7	0.00455915
alpha	0.000415967
Li7	0.00134561
alpha	0.00118619
Li7	0.00478303
alpha	6.74768e-05
Li7	0.001974
alpha	0.00291616
Li7	0.00443243
alpha	6.29963e-27
Li7	0.00584305
alpha	0.000784992
Li7	0.0046843
alpha	9.81205e-05
Li7	0.000116327
alpha	0.00393308
Li7	0.00211708
alpha	0.000915249
Li7	0.00308916
alpha	0.0024351
Li7	0.00220275
alpha	0.000816068
proton	3.37907e-08
proton	8.33272e-08
Li7	0.000958094
alpha	0.00216616
Li7	0.00286426
alpha	0.00100927
Li7	0.000142503
alpha	0.00179945
Li7	0.00158268
alpha	0.00359333
Li7	0.00512642
alpha	0.000553574
proton	1.90868e-08
B11	3.29581e-08
Li7	0.00449162
alpha	2.13279e-43
Li7	0.00427522
alpha	0.00176866
Li7	0.00249052
alpha	0.00044223
Li7	0.000971024
alpha	0.00443168
Li7	0.00203332
alpha	0.000680277
Li7	0.00406154
alpha	0.00063935
Li7	0.00178333
alpha	0.000991091
Li7	0.00201401
alpha	0.00125805
Li7	0.00369157
alpha	0.00155287
Li7	0.00146453
alpha	0.0025221
Li7	0.00308261
alpha	0.00124599
N14	2.77309e-08
Li7	0.000256094
alpha	0.0016919
proton	1.29621e-08
Li7	0.000222012
alpha	0.000387736
Li7	0.00324489
alpha	0.000513342
Li7	0.00386919
alpha	0.000130986
Li7	0.00378652
alpha	0.00139512
Li7	0.000842574
alpha	0.00280076
Li7	0.00177105
alpha	0.00115302
Li7	9.4547e-05
alpha	0.00414022
Li7	0.00334242
alpha	0.000781089
Li7	0.0052571
alpha	0.000337875
proton	5.01253e-08
Li7	0.00726789
alpha	0.00163773
Li7	0.00219263
alpha	0.0029965
Li7	0.000538315
alpha	0.00331251
Li7	0.000599754
alpha	0.00298999
C12	3.18709e-08
Li7	3.44128e-05
alpha	0.00323077
Li7	0.00304091
alpha	0.00228531
Li7	0.00327629
alpha	0.00239119
Li7	0.00351456
alpha	0.00033161
Li7	0.000476787
alpha	0.00239741
Li7	0.00422505
alpha	0.00161678
Li7	0.00340637
alpha	0.00244835
Li7	0.00133775
alpha	0.00388444
Li7	0.00156279
alpha	0.000962369
Li7	0.000443
alpha	0.00184833
Li7	0.00583012
alpha	5.12905e-05
Li7	0.00386994
alpha	0.000445974
Li7	0.00279474
alpha	0.00136433
proton	2.14252e-08
Li7	0.000232228
alpha	0.00245463
Li7	0.00219551
alpha	0.00196851
Li7	0.000524971
alpha	0.00237702
Li7	4.73331e-06
alpha	0.00179349
Li7	0.00559422
alpha	0.000263369
Li7	0.00204448
alpha	0.00128108
Li7	0.000706705
alpha	0.000481931
Li7	0.000886263
alpha	0.00077222
Li7	0.00475304
alpha	0.000471578
C12	3.10581e-08
Li7	1.75006e-05
alpha	0.000454871
Li7	0.00451663
alpha	0.00177898
proton	7.05436e-08
Li7	0.00620078
alpha	4.74782e-05
Li7	0.00344274
alpha	0.000743288
Li7	0.00581772
alpha	0.000371393
Li7	0.00155966
alpha	0.00202808
Li7	0.00408051
alpha	0.00144073
Li7	0.00119435
alpha	0.00169316
Li7	0.00163239
alpha	0.00235154
Li7	0.000971329
alpha	0.000969023
Li7	0.00533834
alpha	0.00023468
Li7	0.00156871
alpha	0.00288291
Li7	0.00305298
alpha	2.63238e-22
Li7	0.00284426
alpha	0.00232959
Li7	0.00278072
alpha	5.45436e-05
Li7	0.000131993
alpha	0.00294135
Li7	0.00338339
alpha	0.00194413
Li7	0.00652335
alpha	0.000361049
Li7	0.00622774
alpha	0.000512651
Li7	1.51683e-07
alpha	0.00348459
Li7	0.000884925
alpha	0.000262279
C14	0.00425839
proton	3.70551e-23
Li7	0.00570232
alpha	0.00184869
proton	1.79311e-08
Li7	0.00684872
alpha	0.000195287
Li7	0.000137065
alpha	0.000616255
Li7	0.00147316
alpha	0.00183532
Li7	0.00552268
alpha	0.000197244
Li7	0.000120939
alpha	0.0014288
C12	6.43846e-08
Li7	0.00459903
alpha	7.97004e-09
Li7	0.00387479
alpha	0.000758539
Li7	0.00155327
alpha	0.00117522
proton	3.00652e-08
C12	4.32876e-08
Li7	0.0057273
alpha	3.24678e-06
Li7	0.00149272
alpha	8.85167e-05
Li7	0.0064748
alpha	0.00032721
Li7	0.00294413
alpha	0.00224642
Li7	0.00149066
alpha	0.0015422
Li7	0.00101179
alpha	0.00122471
proton	5.33471e-08
Li7	0.00145466
alpha	0.00211485
Li7	0.00411606
alpha	4.11086e-08
Li7	0.00100552
alpha	0.00253285
Li7	0.00191839
alpha	0.000578475
Li7	0.00178431
alpha	0.00305413
Li7	0.00548911
alpha	0.000737897
Li7	0.00157971
alpha	0.000231815
Li7	0.000131658
alpha	0.00393413
Li7	0.00471339
alpha	0.000667294
Li7	0.00305315
alpha	0.000176334
Li7	0.00573697
alpha	0.00111734
Li7	3.72441e-05
alpha	0.000723638
B11	2.84693e-08
Li7	0.00411488
alpha	0.0010665
Li7	0.00405301
alpha	0.000483027
proton	1.89275e-09
Li7	0.00351689
alpha	0.000567425
Li7	0.00671057
alpha	0.000335648
Li7	0.00257767
alpha	0.00193545
Li7	0.00148493
alpha	0.00126629
Li7	0.00272095
alpha	0.0017164
proton	2.67873e-08
Li7	0.000871195
alpha	0.00426254
Li7	0.00238304
alpha	0.00143738
proton	5.09336e-08
Li7	6.58115e-05
alpha	0.0019539
Li7	0.00765983
alpha	0.000323787
Li7	0.000550787
alpha	0.00200059
Li7	0.0026455
alpha	0.000987679
Li7	0.000836743
alpha	0.0017647
Li7	0.00026458
alpha	0.00306482
Li7	0.00529458
alpha	0.000103072
Li7	0.00334368
alpha	2.98374e-05
Li7	0.00118307
alpha	0.00063057
Li7	0.00050217
alpha	0.00138277
Li7	0.00602231
alpha	0.000147203
Li7	0.000814571
alpha	0.00211011
Li7	0.00595071
alpha	0.000151139
Li7	0.00349251
alpha	0.00125982
Li7	0.00249732
alpha	0.000906776
proton	3.1837e-08
Li7	0.0012663
alpha	0.0025308
proton	5.42051e-08
Li7	8.44712e-05
alpha	0.000235357
Li7	0.00313597
alpha	0.000111592
Li7	0.00514527
alpha	0.00101824
Li7	0.00231547
alpha	0.0031598
proton	7.44724e-08
Li7	0.0001548
alpha	0.00259077
Li7	0.00104869
alpha	0.0019835
Li7	0.00689544
alpha	0.000372791
Li7	0.00524691
alpha	0.000394213
Li7	0.000692052
alpha	0.00143407
Li7	0.00497213
alpha	0.000494119
Li7	0.00071322
alpha	0.00164276
Li7	0.00116521
alpha	0.00104216
Li7	0.00246208
alpha	0.00248141
Li7	0.000630917
alpha	0.00334954
Li7	0.00280835
alpha	0.00118467
Li7	0.00101681
alpha	0.000846677
Li7	0.00089166
alpha	0.00328397
Li7	0.00387987
alpha	0.00053889
proton	1.99099e-08
Li7	0.00637529
alpha	0.00127227
Li7	0.00152342
alpha	0.00132289
Li7	0.00222118
alpha	0.00212389
Li7	0.00237664
alpha	0.00107229
Li7	6.11075e-05
alpha	0.00329998
Li7	0.000245154
alpha	0.00192755
proton	3.60046e-08
Li7	0.00473999
alpha	0.000268387
Li7	0.0024136
alpha	0.00037493
Li7	0.0010339
alpha	0.000354418
Li7	0.00441635
alpha	0.000415827
Li7	0.00278111
alpha	2.48449e-05
Li7	0.00115995
alpha	0.000793611
Li7	0.00028283
alpha	0.000752274
Li7	0.00289985
alpha	2.77665e-06
proton	2.09798e-08
Li7	0.00595184
alpha	2.12844e-05
Li7	0.00208205
alpha	0.00156578
Li7	0.000720282
alpha	0.000838443
Li7	0.000273852
alpha	0.00271308
Li7	0.000770432
alpha	0.00215704
Li7	0.00315952
alpha	0.00122451
Li7	0.00259513
alpha	0.000680991
Li7	0.00281137
alpha	0.000306265
Li7	0.00238205
alpha	0.000763884
Li7	0.00140076
alpha	0.000798472
Li7	0.00134067
alpha	0.0013858
Li7	0.000133324
alpha	0.0030045
Li7	0.00471625
alpha	0.00129538
proton	3.27186e-08
Li7	0.00259075
alpha	6.19663e-07
proton	9.51078e-09
Li7	0.00523703
alpha	0.000284702
Li7	2.28603e-05
alpha	0.00260507
Li7	0.00353906
alpha	2.14512e-05
Li7	0.000209645
alpha	0.000442379
Li7	0.00169685
alpha	0.00080743
Li7	0.00028551
alpha	0.00180321
Li7	0.000518715
alpha	0.00150513
Li7	0.00336342
alpha	0.000361886
Li7	0.00248298
alpha	0.000580818
Li7	0.00265794
alpha	0.00136527
Li7	0.00231898
alpha	0.00110707
Li7	0.00267372
alpha	0.000579525
Li7	0.00532906
alpha	0.000150953
Li7	0.00149888
alpha	0.00217278
Li7	0.000634287
alpha	0.00309246
Li7	0.000837848
alpha	0.000536345
Li7	0.00383938
alpha	0.000301447
Li7	0.00605043
alpha	0.000626725
Li7	0.00201579
alpha	0.00125179
C12	7.28057e-08
Li7	0.00501781
alpha	0.000137839
Li7	9.92281e-05
alpha	0.0025427
Li7	0.00364136
alpha	0.00152987
Li7	0.000892814
alpha	0.00157526
Li7	0.00243975
alpha	0.00083706
Li7	0.00241631
alpha	0.00126099
Li7	0.00336939
alpha	0.00110134
Li7	0.000165113
alpha	0.00244399
Li7	0.00319622
alpha	0.00158569
Li7	0.00261307
alpha	0.000111575
Li7	0.000225507
alpha	0.00218776
Li7	0.00305246
alpha	0.000691749
Li7	0.00547823
alpha	0.00111723
Li7	0.00355859
alpha	0.00117381
Li7	0.0067213
alpha	0.000139246
Li7	0.00298812
alpha	0.000471036
Li7	0.00364721
alpha	0.000929711
Li7	0.00485125
alpha	0.000166629
Li7	0.00330957
alpha	0.001854
Li7	0.00384742
alpha	0.00102862
Li7	0.0011547
alpha	0.00251051
Li7	0.00125031
alpha	0.00016394
Li7	0.00249681
alpha	0.00116626
Li7	9.54949e-06
alpha	0.00297965
Li7	0.0020105
alpha	0.000752414
Li7	0.00199024
alpha	0.00394194
Li7	5.20001e-05
alpha	0.00257006
Li7	0.00268972
alpha	0.00145425
Li7	0.000275314
alpha	0.00209658
Li7	0.00213925
alpha	0.000810008
proton	2.39066e-08
Li7	0.000459407
alpha	0.00125889
Li7	0.00296405
alpha	8.49091e-05
Li7	0.0048224
alpha	0.000555016
Li7	0.000779852
alpha	0.00204524
Li7	5.72545e-37
alpha	0.00231528
Li7	0.00242488
alpha	0.000648583
Li7	0.000277107
alpha	0.00173091
Li7	0.00429782
alpha	1.32285e-06
Li7	0.00224638
alpha	0.000617708
Li7	0.00200512
alpha	0.00271549
Li7	0.000841625
alpha	0.000441982
Li7	0.00343266
alpha	0.00248349
Li7	0.00312558
alpha	5.43321e-06
Li7	0.00328695
alpha	0.00243258
Li7	0.00388843
alpha	1.28735e-14
Li7	0.0039836
alpha	0.00134225
Li7	0.00160123
alpha	0.000881731
Li7	0.00111284
alpha	6.00484e-06
Li7	0.00365557
alpha	9.43843e-24
proton	5.10581e-09
Li7	0.00198387
alpha	0.0020274
Li7	0.00122875
alpha	0.000548393
Li7	0.00521702
alpha	0.00018259
Li7	0.00307225
alpha	0.00201479
Li7	0.00375243
alpha	0.000770311
C12	5.18904e-08
Li7	0.00159817
alpha	0.00163189
Li7	0.00587453
alpha	0.000447275
Li7	0.00280294
alpha	0.00163698
C12	7.1893e-08
Li7	0.00210652
alpha	0.00140042
Li7	4.89922e-05
alpha	1.23992e-07
Li7	0.00454736
alpha	0.000416154
Li7	0.00161987
alpha	9.93296e-05
Li7	0.00428921
alpha	0.000779093
Li7	0.00388537
alpha	0.000261872
Li7	0.00323363
alpha	0.00108775
proton	1.72524e-08
Li7	0.000928995
alpha	0.00181283
Li7	0.0042104
alpha	0.000628422
Li7	0.00291795
alpha	0.000346083
Li7	0.00366929
alpha	9.401e-05
Li7	0.00326668
alpha	0.000216394
Li7	0.0053762
alpha	0.000972728
proton	2.80428e-08
Li7	0.00181198
alpha	0.0027063
proton	4.39349e-08
Li7	0.000431627
alpha	2.23902e-05
proton	1.80735e-08
Li7	0.000505241
alpha	0.00181582
Li7	0.000571705
alpha	0.00118642
proton	9.23483e-09
Li7	0.00567653
alpha	1.39447e-06
Li7	0.000647316
alpha	0.00447402
Li7	0.00119927
alpha	0.00128956
Li7	0.00129691
alpha	0.00196126
Li7	0.00188643
alpha	0.000753287
proton	2.17369e-08
Li7	0.00140079
alpha	0.00298237
Li7	0.00218986
alpha	0.00198744
Li7	0.000637189
alpha	9.17769e-05
Li7	0.00301719
alpha	0.00216088
Li7	0.000242091
alpha	0.00184034
Li7	0.00181384
alpha	9.28829e-05
Li7	0.000582974
alpha	0.000732515
Li7	0.00223747
alpha	0.00110714
Li7	0.00164517
alpha	0.00156189
Li7	0.00290736
alpha	0.00119619
Li7	0.00340549
alpha	0.00189443
Li7	0.0059646
alpha	0.000177732
Li7	0.00295989
alpha	0.00162493
Li7	0.00138494
alpha	0.00136978
Li7	0.00206418
alpha	0.00111042
Li7	0.00208583
alpha	0.00256506
Li7	0.00696437
alpha	2.72351e-06
Li7	0.000273338
alpha	0.00247848
Li7	0.000355984
alpha	0.000538645
Li7	0.000815913
alpha	0.000289095
Li7	0.000596091
alpha	0.00350441
proton	3.41047e-08
Li7	0.00616598
alpha	0.000357038
Li7	0.00349456
alpha	0.00157551
proton	1.26104e-08
proton	2.1743e-08
Li7	0.0047491
alpha	0.000964529
proton	3.12345e-08
Li7	0.00626199
alpha	0.000636302
Li7	0.00212592
alpha	0.00342542
Li7	0.000161414
alpha	0.00335871
Li7	0.00403894
alpha	0.000573282
Li7	0.000653759
alpha	0.00121341
Li7	0.00143105
alpha	0.00277752
Li7	0.00336941
alpha	0.000800449
Li7	0.00335906
alpha	0.000685591
Li7	0.000738909
alpha	0.00279602
N14	1.19184e-08
Li7	0.000861772
alpha	0.000363815
Li7	0.00418982
alpha	0.000645064
Li7	0.00228795
alpha	0.00262416
Li7	0.000993559
alpha	0.000448468
Li7	0.00502844
alpha	1.5297e-10
Li7	0.00100684
alpha	0.000718754
Li7	0.00308524
alpha	0.00061585
Li7	0.000160383
alpha	0.00300927
Li7	0.0049589
alpha	0.00129976
Li7	0.00103983
alpha	0.000985286
Li7	0.00533919
alpha	0.00132594
Li7	0.00455009
alpha	0.000161957
Li7	0.000862758
alpha	0.00289629
Li7	0.000197932
alpha	0.00325915
Li7	0.000429083
alpha	0.00272741
Li7	0.00656514
alpha	8.15338e-13
Li7	0.00368093
alpha	0.00153517
proton	2.22971e-09
Li7	0.00297803
alpha	0.000452991
Li7	0.00518895
alpha	0.000862561
Li7	0.00626031
alpha	3.41801e-05
Li7	0.00065658
alpha	0.00382322
Li7	0.00132256
alpha	0.00345736
Li7	0.000469491
alpha	0.00133914
Li7	0.00236325
alpha	0.00138897
Li7	0.00458051
alpha	0.000874666
Li7	0.000959114
alpha	0.00301331
Li7	0.00160224
alpha	0.000152908
Li7	0.00316778
alpha	0.000354484
Li7	0.00144516
alpha	0.00147342
Li7	0.00371202
alpha	0.000494719
Li7	0.00140354
alpha	0.0040635
proton	1.39028e-08
Li7	0.000318016
alpha	0.00227996
Li7	4.67938e-05
alpha	0.00129132
Li7	0.00051051
alpha	0.00181788
Li7	0.000766039
alpha	0.00143694
Li7	0.00294762
alpha	0.00155679
Li7	0.00445009
alpha	0.00243286
Li7	0.000411523
alpha	0.00102734
Li7	0.00113622
alpha	0.00137463
proton	1.01391e-08
Li7	0.00446957
alpha	0.000216041
Li7	0.0018985
alpha	0.000558529
Li7	0.000348536
alpha	0.000328276
Li7	0.00106637
alpha	0.000164193
Li7	0.000442115
alpha	0.00211902
C12	5.76035e-08
Li7	0.000688521
alpha	0.00144734
Li7	0.00336026
alpha	0.00164938
Li7	0.00346054
alpha	0.000775667
Li7	0.00379613
alpha	0.00234956
Li7	0.00233044
alpha	0.000140738
Li7	0.000685008
alpha	0.00235408
Li7	0.000887766
alpha	1.64222e-05
C12	6.5323e-08
Li7	5.44016e-10
alpha	0.00467406
Li7	0.00226737
alpha	0.00229445
proton	1.37571e-08
Li7	0.00111697
alpha	0.000253121
Li7	0.00576351
alpha	0.0002881
Li7	0.000175094
alpha	0.00335308
Li7	0.00159322
alpha	0.00272936
Li7	0.00120979
alpha	0.00303086
Li7	0.00382798
alpha	0.00140011
Li7	0.00272259
alpha	0.000391319
Li7	0.00177391
alpha	0.00110683
Li7	0.00240466
alpha	0.00252189
Li7	0.0035763
alpha	0.000954746
Li7	0.00242664
alpha	4.83388e-05
B11	6.21614e-08
Li7	0.00403065
alpha	0.00107833
Li7	0.00279685
alpha	0.00236007
Li7	0.00132745
alpha	0.00193597
Li7	0.00150584
alpha	0.002089
Li7	0.000861966
alpha	0.00263313
Li7	0.002568
alpha	0.000208891
Li7	0.00251035
alpha	0.00115626
Li7	0.00279982
alpha	0.00228956
Li7	0.00626115
alpha	4.62351e-05
Li7	0.00263626
alpha	0.00162266
Li7	0.0055393
alpha	3.79746e-09
Li7	0.00238273
alpha	0.00235048
Li7	0.00222753
alpha	0.000370888
Li7	0.00382922
alpha	0.00190305
proton	1.06197e-07
Li7	0.00220831
alpha	0.000914529
Li7	0.00158711
alpha	0.000495785
Li7	0.00394384
alpha	0.000596924
Li7	0.00574855
alpha	0.000585162
Li7	0.0034157
alpha	0.000469452
Li7	0.00426427
alpha	0.000734737
Li7	0.00260881
alpha	0.000406092
Li7	0.00669924
alpha	4.25939e-05
Li7	0.00546778
alpha	0.00142407
Li7	0.00119312
alpha	0.00412446
Li7	0.00249891
alpha	0.000155929
Li7	0.00151486
alpha	0.00259798
Li7	0.00220745
alpha	0.00146505
Li7	0.00144964
alpha	0.00261619
Li7	0.000229139
alpha	0.00261517
Li7	0.00295397
alpha	0.00207173
Li7	0.00290629
alpha	0.00143556
Li7	0.00401983
alpha	0.000152757
Li7	0.00213781
alpha	0.00250182
Li7	0.00178703
alpha	0.00246279
proton	3.03836e-08
Li7	0.00125278
alpha	0.00220335
Li7	0.00227447
alpha	0.000286756
Li7	0.000467912
alpha	0.00243625
Li7	0.000102381
alpha	0.00163911
Li7	0.00170865
alpha	0.000277715
Li7	0.000742505
alpha	0.00297964
Li7	0.00383541
alpha	0.00178226
Li7	3.62755e-05
alpha	0.000186941
Li7	0.00402641
alpha	0.00115007
Li7	0.00478411
alpha	3.20878e-12
Li7	0.0058367
alpha	0.000762229
Li7	0.000978041
alpha	0.00224187
Li7	0.00389526
alpha	5.12829e-12
Li7	0.000236381
alpha	0.004735
Li7	0.000871675
alpha	0.00270513
Li7	0.000510489
alpha	0.00373888
Li7	0.00207554
alpha	0.00282689
Li7	0.000434036
alpha	0.00128968
Li7	0.00240023
alpha	0.000779052
Li7	0.00425763
alpha	0.000736122
Li7	0.0060198
alpha	0.000332565
Li7	0.000169616
alpha	0.000866873
Li7	0.00327431
alpha	0.00137424
Li7	0.000778177
alpha	0.00194378
Li7	0.00520089
alpha	0.00215115
Li7	0.00492096
alpha	0.000462378
Li7	0.00315023
alpha	0.00158892
Li7	0.000941354
alpha	0.00156638
Li7	0.00102246
alpha	0.000740156
Li7	0.000162166
alpha	0.00219328
Li7	0.00101319
alpha	0.00125313
Li7	0.00151756
alpha	0.00216075
Li7	0.00112882
alpha	0.000189962
Li7	0.00329269
alpha	0.00227859
Li7	0.00418554
alpha	0.00162655
Li7	0.000537752
alpha	0.000586189
Li7	0.00499023
alpha	0.00124141
N14	5.48073e-08
Li7	0.0041133
alpha	0.000779881
Li7	0.00355625
alpha	0.000581171
Li7	0.0048928
alpha	0.000879149
Li7	2.59798e-17
alpha	0.000698005
Li7	9.76163e-05
alpha	0.00198751
Li7	0.00196019
alpha	0.000382224
Li7	0.00492911
alpha	0.00114918
Li7	0.000658173
alpha	0.00203798
Li7	0.00366935
alpha	0.00201058
Li7	0.00102215
alpha	0.00196353
Li7	0.00374245
alpha	0.000653502
Li7	0.000320182
alpha	0.000747474
Li7	0.000296481
alpha	0.00298126
Li7	0.000320774
alpha	0.00224984
Li7	0.000837686
alpha	0.00176425
Li7	0.00326989
alpha	0.00161067
Li7	0.000677547
alpha	0.00146192
Li7	0.00320464
alpha	0.00150127
Li7	0.00402326
alpha	0.000371124
Li7	8.43827e-05
alpha	0.00201824
Li7	0.00117543
alpha	0.00259201
Li7	0.00168698
alpha	0.00121737
Li7	0.00131408
alpha	0.00161401
Li7	0.0021214
alpha	0.00147613
Li7	0.00486206
alpha	0.000406608
Li7	0.00256385
alpha	0.00127958
Li7	0.00186288
alpha	1.44637e-05
Li7	0.000927539
alpha	0.000362843
Li7	0.00150008
alpha	0.00156867
Li7	0.000395789
alpha	0.00189307
Li7	0.00247657
alpha	0.000788749
Li7	0.000893672
alpha	0.00209424
Li7	0.00125593
alpha	0.00210458
Li7	0.00152464
alpha	0.00192888
Li7	0.000436696
alpha	0.00297433
Li7	0.0043738
alpha	0.00145883
Li7	0.00213563
alpha	0.00259243
Li7	0.00164785
alpha	0.00137009
Li7	0.00163395
alpha	0.00227513
Li7	0.00447125
alpha	0.000239714
Li7	0.00143573
alpha	0.000439472
Li7	0.00448526
alpha	0.000263083
Li7	0.00637595
alpha	0.000107097
Li7	0.00523498
alpha	4.58271e-05
Li7	0.00261294
alpha	0.00026714
Li7	0.00449311
alpha	0.00103883
Li7	0.00707234
alpha	0.000122759
Li7	0.004514
alpha	0.000623827
Li7	0.00413382
alpha	0.000248113
Li7	0.00151973
alpha	0.00160685
Li7	0.00275624
alpha	0.000103344
Li7	0.00359076
alpha	0.00075833
Li7	0.00201244
alpha	0.0002051
Li7	0.00619072
alpha	0.000171809
Li7	0.000503315
alpha	0.00173967
Li7	0.00351344
alpha	0.000888029
Li7	0.00239349
alpha	0.00127826
Li7	0.00171442
alpha	0.00117267
Li7	0.00278423
alpha	0.00132787
Li7	0.000488987
alpha	0.00243404
Li7	0.00064345
alpha	0.00341678
proton	2.22384e-08
Li7	0.00422536
alpha	0.000957338
C12	5.25256e-08
Li7	0.00328779
alpha	0.00176351
Li7	0.00554125
alpha	0.00108943
Li7	0.00325064
alpha	0.00180942
Li7	0.00271023
alpha	0.00258829
Li7	0.00615473
alpha	0.00232346
proton	5.32105e-08
Li7	0.00638224
alpha	0.000728471
Li7	0.00174938
alpha	0.00239533
Li7	0.00224013
alpha	0.00387677
Li7	0.00129858
alpha	0.00201221
Li7	0.0060303
alpha	1.56312e-05
Li7	0.00240985
alpha	0.00109728
Li7	0.00132749
alpha	0.00222019
Li7	0.00303397
alpha	0.000234102
C12	4.222e-08
Li7	0.00656896
alpha	3.6895e-07
Li7	2.17388e-06
alpha	0.00142911
Li7	0.00364949
alpha	0.00121375
Li7	0.000928051
alpha	0.000737084
Li7	0.00623663
alpha	0.000416741
Li7	0.00325761
alpha	0.000279633
Li7	0.00274679
alpha	0.000230495
Li7	0.00102679
alpha	0.0031218
Li7	0.00143477
alpha	0.000997772
Li7	0.00371931
alpha	0.00256186
Li7	0.00364596
alpha	0.000626604
Li7	0.00191171
alpha	0.000673777
Li7	4.57306e-08
alpha	0.00348608
Li7	0.000374461
alpha	0.0018979
Li7	0.0014305
alpha	0.00221829
Li7	0.00126277
alpha	0.0023132
Li7	0.00502514
alpha	0.0012203
Li7	0.00190189
alpha	0.00179776
Li7	0.000246557
alpha	0.00218251
Li7	0.000697784
alpha	0.0010196
Li7	0.00938121
alpha	0.000441663
B11	5.63605e-08
Li7	0.00279412
alpha	0.000447838
Li7	0.00498609
alpha	0.000523338
Li7	0.00392923
alpha	0.00202826
Li7	0.00168665
alpha	0.00246238
Li7	0.000556623
alpha	0.0024922
Li7	0.0023188
alpha	0.000986914
Li7	0.00168669
alpha	0.00182449
Li7	0.00102922
alpha	0.00247833
Li7	0.00130471
alpha	0.000681496
Li7	1.79332e-05
alpha	0.00237071
Li7	0.00138251
alpha	0.00221061
Li7	0.000815224
alpha	0.000637523
Li7	0.00434523
alpha	1.00666e-11
Li7	0.00101794
alpha	0.00195045
Li7	0.00431519
alpha	0.000791087
Li7	0.0019599
alpha	0.00150491
Li7	0.000388414
alpha	0.00359861
Li7	4.75051e-05
alpha	0.00356709
Li7	0.00211466
alpha	0.000666199
Li7	0.00395019
alpha	0.001529
Li7	0.000476092
alpha	0.00221656
Li7	0.00177143
alpha	0.00198107
Li7	0.00399224
alpha	0.000663122
Li7	0.000258928
alpha	0.00212488
Li7	0.00465852
alpha	5.65834e-05
Li7	0.00722228
alpha	5.69029e-11
proton	9.39855e-09
Li7	0.00310406
alpha	0.00102292
Li7	0.000298734
alpha	0.00353569
Li7	0.00416233
alpha	0.00226924
Li7	0.00296414
alpha	0.000601188
Li7	0.00419963
alpha	0.00152141
proton	3.24071e-08
proton	3.06454e-08
Li7	0.00305092
alpha	0.000770034
proton	3.63647e-08
Li7	0.00694361
alpha	0.000877405
Li7	0.00389489
alpha	0.000955873
Li7	0.0032122
alpha	0.0018323
Li7	0.00705045
alpha	2.06807e-05
proton	0.000441122
Li7	0.00252692
alpha	0.000582088
Li7	0.00330938
alpha	0.000552971
Li7	0.00402477
alpha	3.83202e-16
Li7	0.0043624
alpha	0.000121243
Li7	0.00498426
alpha	0.0014093
Li7	0.0076162
alpha	8.65713e-05
Li7	0.00102228
alpha	0.000807868
Li7	0.00467485
alpha	6.27227e-06
Li7	0.000118145
alpha	0.00333463
Li7	0.00224656
alpha	0.000195235
Li7	0.00265497
alpha	0.000289631
proton	7.84962e-08
Li7	0.00235362
alpha	0.00203672
Li7	0.00134473
alpha	0.0004101
Li7	0.00659111
alpha	0.000527053
proton	6.97988e-08
Li7	0.00211552
alpha	0.0011372
Li7	0.000499636
alpha	0.00232535
Li7	0.00419482
alpha	0.0017877
Li7	0.000406219
alpha	0.00181821
Li7	0.00263331
alpha	0.00185936
Li7	0.00272287
alpha	0.000808244
Li7	0.00069894
alpha	0.000807612
Li7	0.00583898
alpha	0.000588744
Li7	0.00238743
alpha	0.00255206
C12	4.7122e-08
Li7	0.000966792
alpha	0.00316355
Li7	0.00170417
alpha	0.00253603
Li7	0.00111713
alpha	0.00180175
Li7	0.000649229
alpha	0.000788064
Li7	0.000843798
alpha	0.000240059
Li7	0.000104804
alpha	0.000802277
Li7	0.00450852
alpha	0.000103606
proton	8.88834e-08
Li7	0.00179322
alpha	0.00027942
Li7	0.00455842
alpha	0.000778394
Li7	0.00460699
alpha	0.000427871
Li7	0.00335223
alpha	0.000314903
Li7	0.00479137
alpha	6.04993e-05
Li7	0.000822263
alpha	0.00132221
Li7	0.000419938
alpha	0.00214594
proton	3.49244e-08
Li7	0.000951265
alpha	0.000181076
proton	2.30302e-08
Li7	0.00336103
alpha	0.00116736
Li7	0.00123294
alpha	0.00105366
Li7	0.00122236
alpha	0.00105225
Li7	0.00036308
alpha	0.00223049
Li7	0.000153972
alpha	0.00138573
C12	2.7419e-08
Li7	0.00173591
alpha	0.00176509
Li7	0.00611952
alpha	0.000722202
proton	1.71435e-07
Li7	0.00142642
alpha	0.00108754
Li7	0.00254808
alpha	0.000142166
Li7	0.0015345
alpha	0.000909874
Li7	0.00117354
alpha	0.00130003
Li7	0.00518267
alpha	0.000103761
B11	5.0055e-08
Li7	0.00284861
alpha	0.000324251
Li7	0.00356941
alpha	0.000593867
Li7	0.00103344
alpha	0.00103714
Li7	0.00182884
alpha	0.00223735
Li7	2.56945e-10
alpha	5.3678e-05
Li7	0.00400053
alpha	0.000957543
Li7	0.00329334
alpha	0.000230074
Li7	0.00254753
alpha	0.00231422
Li7	0.00244475
alpha	0.000969867
proton	1.00001e-08
proton	6.40779e-09
Li7	0.00546255
alpha	8.17206e-05
Li7	0.00155996
alpha	0.00232386
Li7	0.00544397
alpha	0.000418871
Li7	0.000486941
alpha	7.40038e-30
Li7	0.00385914
alpha	4.56933e-05
Li7	0.0019043
alpha	0.000487363

## Sheet: Figure 2G
Figure 2G
The particle deposition energy spectrum of 64 B-COF spheres.
Particles recorded	Partical deposit energy (MeV)
Li7	0.0012066
Li7	0.00548389
alpha	0.00132172
alpha	0.00175653
alpha	0.00279976
Li7	0.0065177
alpha	0.00128384
alpha	0.00103379
alpha	0.00222316
Li7	0.000904935
Li7	0.00783528
Li7	0.00516446
alpha	0.000842598
Li7	0.000727491
Li7	0.00501065
alpha	0.000381994
alpha	0.00448127
alpha	0.00038779
Li7	0.00240084
Li7	0.00209277
Li7	0.00843978
alpha	0.00173745
alpha	0.00399858
Li7	0.00243018
alpha	0.00186956
alpha	0.000914731
Li7	0.00129082
alpha	0.00024207
alpha	0.00288118
Li7	0.000226213
Li7	0.00157377
alpha	0.00189384
Li7	6.54586e-05
Li7	0.00647642
alpha	0.00265641
alpha	0.00343871
alpha	0.00322112
Li7	0.00373326
alpha	0.000207714
alpha	0.00306538
Li7	0.002091
Li7	0.00275041
Li7	0.00580314
Li7	0.00284535
Li7	0.00402884
alpha	0.000519421
C12	1.88007e-08
Li7	2.06924e-34
Li7	0.00670566
alpha	0.00172211
alpha	0.00238422
Li7	0.00284781
alpha	0.000166271
alpha	0.0040123
Li7	0.000544279
Li7	0.0070745
alpha	0.001154
alpha	0.00254961
B11	1.01821e-07
Li7	0.000335766
Li7	0.00476223
alpha	0.00129699
alpha	0.00211407
alpha	0.00230791
alpha	0.00245464
Li7	0.0030579
alpha	0.00103501
alpha	0.00432043
alpha	0.000513584
Li7	0.00598809
Li7	0.00155119
alpha	0.00107464
alpha	0.00441846
alpha	0.00292265
Li7	0.00283566
Li7	0.00435341
Li7	0.00531972
alpha	0.00117338
Li7	0.00131462
Li7	0.00440222
Li7	0.00680154
alpha	0.00265361
Li7	0.000854801
Li7	0.00490754
Li7	0.00463094
Li7	0.00227776
alpha	0.00021675
alpha	0.00240107
Li7	0.00467745
Li7	0.00589275
Li7	0.00421878
alpha	0.00144151
alpha	0.00382929
Li7	0.00678065
Li7	0.00619644
Li7	0.00498465
Li7	0.00411685
alpha	0.000143054
Li7	0.00412195
Li7	0.00373283
alpha	0.000239916
Li7	0.00461716
Li7	0.00364369
Li7	0.00196001
alpha	0.000807879
proton	3.01924e-08
Li7	0.00118109
Li7	0.00455865
Li7	0.00293962
alpha	0.00378507
Li7	0.00147373
Li7	0.00336776
Li7	0.000188601
alpha	0.00181833
proton	2.06957e-08
Li7	0.00305114
Li7	0.00477602
alpha	0.0024873
alpha	0.00342495
Li7	0.004179
Li7	0.00134809
alpha	0.00111439
alpha	0.00403373
alpha	0.00191147
Li7	0.00683732
Li7	0.00139925
alpha	0.000293043
alpha	0.00167646
Li7	0.00529353
Li7	0.00294143
alpha	5.38117e-09
Li7	0.0030359
alpha	0.000202329
alpha	0.00234506
alpha	0.000355257
Li7	0.00314127
Li7	0.00476147
alpha	0.000449325
alpha	0.00175011
alpha	0.00247007
Li7	0.000279571
alpha	0.00342219
alpha	0.00109168
alpha	0.00226939
alpha	0.000785372
Li7	0.00207106
Li7	0.00625878
Li7	0.00500352
alpha	0.000279355
alpha	0.000929166
alpha	0.000548444
Li7	0.000506986
Li7	0.00262547
Li7	0.0017198
Li7	0.00451868
alpha	0.00244421
Li7	0.00286326
Li7	0.00486643
alpha	0.00223999
alpha	0.00469921
alpha	0.00256411
Li7	0.00331055
Li7	0.00107174
Li7	0.00368357
alpha	0.00198376
alpha	0.00107928
alpha	0.000676383
Li7	0.00597716
Li7	0.00132299
alpha	3.50155e-05
alpha	0.00361853
alpha	0.000824191
Li7	1.05779e-11
alpha	0.000673683
alpha	0.00264102
alpha	0.00153439
alpha	0.00104405
alpha	0.00352281
Li7	0.00295089
Li7	0.00733846
alpha	0.00236385
alpha	0.00347407
Li7	0.00183782
Li7	0.00316301
Li7	0.00368064
alpha	0.000345139
alpha	0.00252482
Li7	0.000577354
Li7	0.00733216
alpha	0.00134068
alpha	0.00305492
alpha	0.00363022
proton	2.06288e-08
Li7	0.00125003
Li7	0.00700149
alpha	0.00297798
alpha	0.0015512
alpha	0.00187594
Li7	0.00133011
Li7	0.00497584
alpha	0.00367817
alpha	0.00294005
Li7	0.000913428
Li7	0.00471634
alpha	0.00172856
alpha	0.001433
alpha	0.00340833
Li7	0.00172339
Li7	0.00411857
alpha	0.00168819
alpha	0.000382637
alpha	0.00280895
Li7	0.00274406
Li7	0.0061024
Li7	0.00452868
alpha	0.000989041
alpha	0.00368603
Li7	0.00144138
Li7	0.0074373
alpha	0.00250946
alpha	0.00294172
alpha	0.0026203
Li7	0.00351454
Li7	0.00477015
alpha	0.000446774
alpha	0.00066802
Li7	0.00139533
Li7	0.00288422
Li7	0.00202125
alpha	0.00205259
alpha	0.00198017
proton	2.06216e-08
Li7	0.00130278
Li7	0.00125263
alpha	0.00285468
alpha	0.00265225
alpha	0.00201497
alpha	0.00304415
Li7	0.00166532
alpha	0.0041697
alpha	0.00351068
alpha	0.00103597
Li7	0.000554437
Li7	0.00524706
alpha	0.00137043
alpha	0.000518396
alpha	0.000604838
Li7	0.00417175
Li7	0.00255236
Li7	0.00448393
Li7	0.00553173
alpha	9.16908e-05
alpha	0.00307025
Li7	0.00444182
Li7	0.00586664
alpha	0.000110792
alpha	0.00062318
N14	2.15388e-08
Li7	0.00313603
Li7	0.00379079
Li7	0.0045155
alpha	0.00216158
alpha	0.00049375
Li7	9.6636e-05
Li7	0.00281374
Li7	0.00544512
alpha	0.000953324
alpha	0.000731313
Li7	0.000519414
Li7	0.000801764
Li7	0.00390237
alpha	0.00283615
proton	1.03743e-07
Li7	0.0031795
Li7	0.00355132
alpha	0.000637339
alpha	0.00255872
alpha	0.00176813
Li7	0.00104842
alpha	0.00206591
alpha	0.00225939
alpha	0.00280323
Li7	0.0030807
Li7	0.00247348
Li7	0.00277406
alpha	0.00087309
alpha	0.00363068
Li7	0.0038797
Li7	0.00689206
alpha	0.00190098
alpha	0.00191597
alpha	0.00363705
alpha	0.000900058
alpha	0.00342994
Li7	0.00236191
Li7	0.00483258
Li7	0.00372029
alpha	0.00111283
alpha	0.000409361
alpha	0.00229485
alpha	0.000134711
Li7	2.16217e-06
alpha	0.00227855
alpha	0.00162133
alpha	0.0039336
Li7	0.00323833
Li7	0.00520904
Li7	0.00450732
alpha	0.00139562
Li7	0.00297866
Li7	0.00203478
Li7	0.00672346
alpha	0.00044224
alpha	0.00372838
Li7	0.00169998
Li7	0.00874566
alpha	0.0019425
alpha	0.0005755
alpha	0.00213044
Li7	0.00384389
Li7	0.00166081
Li7	0.00534237
Li7	0.00248576
alpha	9.72892e-05
alpha	0.00106678
Li7	0.0033497
Li7	0.00649105
alpha	0.00164138
alpha	0.00225779
alpha	0.00266226
Li7	0.00319144
Li7	0.006881
alpha	0.000166091
alpha	0.00334818
alpha	0.00218577
Li7	0.00351625
Li7	0.00396371
Li7	0.00113429
Li7	0.000679225
alpha	0.00240659
Li7	0.00198477
Li7	0.00288239
alpha	0.0013781
alpha	0.00175707
alpha	0.00138821
alpha	0.00235855
Li7	0.00439732
Li7	0.0070693
alpha	0.000430489
alpha	0.00259137
alpha	0.00306709
Li7	0.00242152
Li7	0.00309252
alpha	0.00264105
alpha	0.00403657
Li7	0.0030377
Li7	0.00706001
Li7	0.00195708
Li7	0.00500061
alpha	0.000761555
proton	1.36565e-08
Li7	0.00227865
Li7	0.0049421
Li7	0.00568594
alpha	0.00146828
alpha	0.00172583
Li7	0.00109782
Li7	0.00537091
Li7	0.00710607
alpha	0.000456543
alpha	0.00234854
Li7	0.00155503
alpha	0.00124359
alpha	0.00237118
C12	3.38309e-08
Li7	0.00569428
Li7	0.00612746
Li7	0.00604574
alpha	0.000810983
alpha	0.00203206
Li7	0.00095679
alpha	0.00101234
alpha	0.00297971
alpha	0.00230493
Li7	0.000367433
Li7	0.000600588
Li7	0.0054166
alpha	0.000792482
Li7	0.0012592
Li7	0.000610604
Li7	0.00199647
alpha	0.00215275
alpha	0.00249784
Li7	0.00303497
Li7	0.00384662
Li7	0.00136983
alpha	0.00177327
alpha	0.00122955
Li7	0.0032884
Li7	0.00454582
alpha	0.00226196
alpha	0.00290813
alpha	0.0026579
Li7	0.000860715
Li7	0.0024851
alpha	0.00334333
Li7	0.00435729
Li7	0.00129355
Li7	0.007952
alpha	0.000801829
alpha	0.00172789
alpha	0.0010821
Li7	0.00644028
Li7	0.00445474
Li7	0.00439235
Li7	0.00237316
Li7	0.00205634
alpha	4.33303e-05
alpha	0.00151913
alpha	0.0015279
proton	6.09978e-08
Li7	0.000341307
Li7	0.00547574
alpha	0.00217553
alpha	0.00173452
alpha	0.00351532
Li7	0.00251971
Li7	0.0072586
Li7	0.00444931
alpha	0.00128433
Li7	0.000595425
Li7	0.00470896
Li7	0.00414544
alpha	0.0018183
alpha	0.00263682
Li7	0.00152357
Li7	0.00648984
Li7	0.00311139
alpha	0.00284186
Li7	0.000272691
Li7	0.0055221
Li7	0.00563446
alpha	0.00330348
alpha	0.00141564
Li7	0.00200028
Li7	0.00229163
Li7	0.0019355
alpha	0.00190234
alpha	0.0017134
alpha	0.00133428
alpha	0.000115528
Li7	0.00467971
alpha	0.00057942
alpha	0.00320084
alpha	0.00223882
proton	3.90218e-08
Li7	0.00329138
Li7	0.00372246
alpha	0.00256348
alpha	0.00228772
alpha	0.0032395
Li7	0.00297324
Li7	0.00544918
alpha	0.000412758
alpha	0.00262713
alpha	0.00283198
Li7	0.00531587
Li7	0.00521512
alpha	0.00215235
alpha	0.00467866
Li7	0.00400449
Li7	0.00193304
alpha	0.000126561
alpha	0.00218447
Li7	0.0022798
Li7	0.00145966
Li7	0.00717645
alpha	0.00061748
alpha	0.00172252
alpha	0.00265524
Li7	0.00141961
Li7	0.00691151
Li7	0.00579086
alpha	0.00268921
alpha	0.0042575
Li7	0.00106621
alpha	0.000933934
alpha	0.000386752
alpha	0.0022343
alpha	0.00151555
Li7	0.00155341
alpha	0.000499963
alpha	0.000460737
alpha	0.00316661
Li7	0.00410289
Li7	0.00332462
alpha	0.00120171
alpha	0.00413478
alpha	0.000440869
Li7	0.0031864
Li7	0.00493975
alpha	0.000361752
alpha	0.00351808
alpha	0.00307294
Li7	0.00339489
Li7	0.00348652
alpha	0.0016493
alpha	0.00267069
alpha	0.00384518
Li7	0.000415738
Li7	0.003579
alpha	0.00386593
alpha	0.00133947
alpha	0.00294305
Li7	2.91094e-05
Li7	0.00735732
alpha	0.001233
alpha	0.00263484
Li7	0.00247196
Li7	0.00393904
Li7	0.00433797
alpha	0.000396142
Li7	0.00255134
Li7	0.00640285
alpha	0.000547231
Li7	0.0016584
Li7	0.00462887
Li7	0.00654861
alpha	8.74335e-05
alpha	0.00298351
proton	3.52901e-08
Li7	0.00383614
Li7	0.00572684
Li7	0.00420161
Li7	0.00497581
alpha	0.00137158
N14	1.43979e-08
Li7	0.00216131
Li7	0.00475733
alpha	0.000409401
alpha	0.00312006
alpha	0.00336576
Li7	0.00371085
Li7	0.00651958
alpha	0.000248757
alpha	0.00140924
alpha	0.00355036
proton	5.31291e-08
Li7	0.00195626
alpha	0.00149563
alpha	0.00388619
alpha	0.00437528
Li7	4.38663e-09
Li7	0.0070455
Li7	0.000657085
alpha	0.00483301
Li7	0.00465975
Li7	0.00322871
alpha	0.0018897
alpha	0.00145947
alpha	0.0012499
alpha	0.00162914
Li7	0.00205477
Li7	0.00705756
Li7	0.00517616
alpha	0.000726465
alpha	0.0029198
Li7	0.00072746
Li7	0.00502774
alpha	0.00107672
alpha	0.00380668
alpha	0.0032636
B11	4.53271e-08
Li7	0.000387605
alpha	0.00376219
alpha	0.00413008
alpha	0.00184728
Li7	0.000619346
Li7	0.00736756
alpha	0.000204912
alpha	0.00491629
alpha	0.000506676
alpha	0.0023542
Li7	0.00208074
alpha	0.00183698
alpha	0.00353729
alpha	0.00168943
Li7	0.000329257
Li7	0.00697053
alpha	0.003544
alpha	0.00187438
N14	1.27747e-07
Li7	0.00123085
Li7	0.00662698
Li7	0.00239391
alpha	0.00221358
Li7	0.00251103
Li7	0.00528521
Li7	0.00686475
alpha	0.00106796
alpha	0.00359435
Li7	0.00441401
alpha	0.000181025
alpha	0.00293241
alpha	0.00210213
alpha	0.00307048
Li7	0.00202779
alpha	0.00149578
alpha	0.0037989
alpha	0.00289232
alpha	0.00247929
alpha	0.0023544
Li7	0.00601324
Li7	0.00555819
alpha	8.40268e-05
Li7	0.00279812
Li7	0.00428312
alpha	0.000441563
alpha	0.00337872
alpha	0.00026221
Li7	0.0035178
Li7	0.000972052
alpha	0.000465347
alpha	0.00343019
Li7	0.00235175
Li7	0.00909255
Li7	0.00780882
alpha	0.00146344
Li7	5.0399e-05
Li7	0.00367778
alpha	0.00248801
alpha	0.00270413
alpha	0.000531447
Li7	0.00093279
Li7	0.00594042
Li7	0.00613826
alpha	0.00306215
alpha	0.000677659
Li7	0.00518757
Li7	0.00107284
Li7	0.000971684
Li7	0.00268471
alpha	0.000202045
Li7	0.000547165
alpha	0.00215413
alpha	0.0040359
Li7	0.00162437
alpha	0.000971352
Li7	0.00456347
Li7	0.00428267
Li7	0.00560895
alpha	0.000652889
alpha	0.00299503
Li7	0.00502459
Li7	0.00667677
Li7	0.00414566
Li7	0.0058316
alpha	0.000540834
Li7	0.000891197
alpha	1.98962e-10
alpha	0.0008506
Li7	0.00165172
Li7	0.00774597
Li7	0.00289799
alpha	0.0015192
alpha	0.00023997
Li7	8.89776e-05
Li7	0.00359377
Li7	0.00487803
alpha	0.00126862
alpha	0.00205167
alpha	0.00203543
Li7	0.00682038
Li7	0.00248905
Li7	0.00215337
Li7	0.00340737
alpha	5.58532e-05
Li7	0.00246927
alpha	0.000461432
alpha	0.00479818
Li7	0.00308272
alpha	0.00244043
alpha	0.00100635
Li7	0.00138749
Li7	0.00482521
Li7	0.00113886
Li7	0.0065595
Li7	0.00258508
alpha	0.000733221
Li7	0.00215324
alpha	0.0002711
alpha	0.0010219
alpha	0.000923498
Li7	0.00390151
Li7	0.00615966
alpha	0.000629466
alpha	0.00167729
Li7	0.00142502
Li7	0.00467545
alpha	0.00370757
alpha	0.00491902
alpha	0.00360553
Li7	0.00144074
Li7	0.00268602
alpha	0.00183881
alpha	0.00643958
Li7	0.000862431
Li7	0.00559977
Li7	0.00241144
alpha	0.00035063
C12	2.03078e-08
Li7	0.000525033
Li7	0.00209228
alpha	0.00387052
alpha	0.000417536
alpha	0.000460513
Li7	0.00148972
Li7	0.00574788
Li7	0.00413901
alpha	0.000182666
alpha	0.002089
alpha	0.00274539
Li7	0.0024256
Li7	0.00347588
Li7	0.00354556
alpha	0.00174341
Li7	0.00219781
Li7	0.00417317
Li7	0.00109846
alpha	0.000805297
alpha	0.000191417
alpha	0.00172433
Li7	0.00241738
alpha	0.00120878
alpha	0.00390553
alpha	0.00189492
alpha	0.00118549
Li7	0.00187389
Li7	0.00334281
Li7	0.00642453
Li7	0.00323025
Li7	0.00319741
Li7	0.000918567
alpha	0.00119535
alpha	0.000652822
Li7	0.00274525
Li7	0.00231543
Li7	0.00216115
alpha	0.000449747
alpha	5.22978e-05
Li7	0.00387917
Li7	0.00428132
alpha	0.000427661
alpha	0.0036467
Li7	0.00589697
alpha	0.000241151
alpha	0.00103412
alpha	0.00112772
alpha	0.0027302
Li7	0.00481889
Li7	0.00134758
Li7	0.00373195
alpha	0.000863863
alpha	0.00369608
Li7	0.00218132
Li7	0.00255269
Li7	0.00673053
alpha	0.000883124
alpha	0.0036431
Li7	3.1022e-35
alpha	0.00228033
alpha	0.00131243
alpha	0.00288051
alpha	0.00402477
Li7	0.00356893
Li7	0.00488757
alpha	0.000220534
Li7	0.00332492
Li7	0.00166521
alpha	0.00200731
alpha	0.00418666
alpha	0.00207401
Li7	0.00258622
Li7	0.0063847
alpha	0.00107465
alpha	0.000816182
Li7	0.00318096
Li7	0.00394203
alpha	0.000367147
alpha	0.00250216
alpha	0.00265326
proton	2.833e-08
Li7	0.00176674
Li7	0.00336139
Li7	0.00686201
alpha	0.00181857
Li7	0.000965811
alpha	0.00144821
alpha	0.00452714
alpha	0.000685286
alpha	0.000351807
Li7	0.00622497
Li7	0.00559532
alpha	0.000847913
alpha	0.00035585
Li7	0.00352457
Li7	0.00870349
alpha	0.000575512
alpha	0.003584
proton	5.0362e-08
Li7	0.000212712
Li7	0.00169057
Li7	0.00697854
Li7	0.00294808
alpha	2.61221e-07
alpha	0.00244375
Li7	0.00328346
alpha	0.000820801
alpha	0.00162652
Li7	0.00370442
Li7	0.00122894
Li7	0.00657785
alpha	0.00129775
alpha	0.00167947
Li7	1.39199e-07
Li7	0.00743514
alpha	0.000915737
alpha	0.00187317
alpha	0.000353719
Li7	0.000528624
Li7	0.00616868
alpha	0.00209377
alpha	0.00248638
alpha	0.00145422
alpha	0.00181871
Li7	0.00381968
Li7	0.00317744
Li7	0.00263043
Li7	0.00262973
alpha	0.00101703
Li7	0.0013749
Li7	0.00368251
Li7	0.00225811
alpha	0.000784824
alpha	0.00161167
alpha	0.00238766
alpha	0.00300328
Li7	0.00158043
Li7	0.00394939
Li7	0.00602486
alpha	0.00202505
Li7	4.04713e-05
Li7	0.00421868
alpha	0.00585108
alpha	0.0021927
alpha	0.00201307
proton	4.12752e-08
Li7	0.00706864
Li7	0.00580844
alpha	2.32482e-06
alpha	0.0031436
alpha	0.0036138
Li7	0.000625337
Li7	0.00498408
Li7	0.00572813
alpha	0.00491843
alpha	0.00238576
Li7	0.00236556
Li7	0.00160908
alpha	0.00148154
alpha	0.00213259
Li7	0.00377211
Li7	0.00503932
alpha	0.00188305
alpha	0.00291174
alpha	0.00102027
Li7	3.45948e-05
Li7	0.00622663
Li7	0.00511945
alpha	0.0029138
Li7	3.84847e-08
Li7	0.00442904
alpha	0.00273179
alpha	0.000888593
proton	4.40481e-08
C12	5.58455e-08
Li7	0.00140746
Li7	0.00681812
alpha	0.00204436
alpha	0.00447267
Li7	0.00443102
Li7	0.00199565
Li7	0.00313004
alpha	6.30646e-05
alpha	0.00136457
alpha	0.00384118
Li7	0.00409598
Li7	0.00402883
Li7	0.00529227
Li7	0.00519933
alpha	0.00137155
Li7	0.00309026
Li7	0.00685747
alpha	0.00123934
Li7	0.000543147
Li7	0.00800922
alpha	0.00110013
alpha	0.00331764
alpha	0.000163419
Li7	0.00394927
Li7	0.00389011
Li7	0.00248396
alpha	0.000345264
Li7	0.00322848
Li7	0.00485248
Li7	0.00772186
alpha	9.08285e-06
Li7	3.93707e-12
alpha	0.00161808
alpha	0.0026743
Li7	0.0072621
Li7	0.00107901
Li7	0.00243557
Li7	0.00584707
alpha	0.000186813
alpha	0.00278518
Li7	0.0021664
alpha	0.000442803
alpha	0.00224997
alpha	0.000995626
alpha	0.00124471
alpha	0.00331307
Li7	0.00290801
Li7	0.00101151
Li7	0.00283878
Li7	0.00131417
alpha	0.00103701
alpha	0.00013511
alpha	0.000856642
Li7	0.00519294
Li7	0.00556751
Li7	0.00545121
alpha	0.000910647
Li7	0.00487657
Li7	0.00350492
alpha	3.26504e-05
alpha	0.00113617
alpha	0.000562426
Li7	0.000160633
alpha	0.000272974
alpha	0.00331304
alpha	0.00278767
Li7	0.00403416
Li7	0.00480787
alpha	0.0014912
C12	4.10894e-08
B11	2.48478e-08
Li7	0.00368958
Li7	0.00716327
alpha	0.000596949
alpha	0.00237678
Li7	0.00189998
Li7	0.00468972
Li7	0.00306572
alpha	0.00195045
alpha	0.0030878
Li7	0.00288645
Li7	0.00278293
Li7	0.0054835
alpha	0.00149379
alpha	0.00217783
alpha	0.000152261
Li7	0.00360265
alpha	0.000793498
alpha	0.0013756
alpha	0.00245207
Li7	0.00185467
Li7	0.000515536
Li7	0.00407739
Li7	0.00143703
alpha	0.00114358
alpha	0.000902846
Li7	0.00117865
alpha	0.00398304
alpha	0.00374984
Li7	0.00271622
Li7	0.0059785
Li7	0.00750165
alpha	5.85434e-05
alpha	0.00370829
alpha	0.0040241
proton	3.17476e-08
Li7	0.00153276
Li7	0.0037296
alpha	0.000532757
alpha	0.00157712
alpha	0.00249228
Li7	0.00629615
Li7	0.0042725
alpha	1.0905e-06
alpha	0.00384301
alpha	0.00263277
proton	4.35982e-08
Li7	0.000466022
alpha	0.000299866
alpha	0.00250736
alpha	0.00271917
Li7	0.00110332
Li7	0.00233268
Li7	0.00187484
alpha	0.00081097
alpha	0.00332595
proton	2.60561e-08
Li7	0.00023523
alpha	0.00188181
alpha	0.00255563
proton	2.02374e-08
Li7	0.00360142
Li7	0.00469525
alpha	0.00105399
alpha	0.00328696
alpha	0.00211772
Li7	0.00628944
alpha	2.18889e-08
alpha	0.00176901
alpha	0.0017453
Li7	0.00590147
Li7	0.0040726
alpha	0.00107818
Li7	0.00166546
Li7	0.0036293
alpha	0.000744179
alpha	0.00404756
proton	5.02581e-08
Li7	0.0016535
Li7	0.00710609
alpha	0.0017147
Li7	0.00264902
Li7	0.00703982
alpha	0.00214016
alpha	0.00224299
alpha	0.000941464
Li7	0.00743487
Li7	0.00330316
Li7	0.00404143
alpha	0.000343604
alpha	0.0029989
Li7	0.00241666
Li7	0.00098836
Li7	0.00220592
Li7	0.00348717
alpha	0.00154271
alpha	0.00160688
Li7	0.000213896
Li7	0.00518093
Li7	0.00722343
Li7	0.00190619
alpha	0.000240442
Li7	0.00408683
Li7	0.00358494
alpha	2.75061e-09
alpha	0.00338942
alpha	0.00184152
Li7	0.000260557
alpha	0.00209379
alpha	0.00178596
alpha	0.00441571
alpha	5.38027e-05
alpha	0.00178826
Li7	0.00500068
alpha	0.00254189
alpha	0.00130242
proton	2.79478e-08
Li7	0.00543477
Li7	0.00544722
alpha	1.82455e-06
alpha	0.0019122
Li7	0.00512047
Li7	0.00520706
alpha	0.000696827
alpha	0.00223305
Li7	0.000282575
alpha	0.000776
alpha	0.0046936
Li7	0.00199768
Li7	0.0040008
Li7	0.00238893
alpha	0.00106487
Li7	0.000192172
Li7	0.0046654
alpha	0.00314653
alpha	0.00304671
Li7	0.00205869
Li7	0.000904703
alpha	0.00244
proton	1.98489e-08
Li7	0.00193254
alpha	0.00183866
alpha	0.00279346
alpha	0.00135192
Li7	0.000798135
Li7	0.00625388
alpha	0.00120381
alpha	0.00154703
alpha	0.000256625
Li7	0.00169471
Li7	0.00352412
alpha	0.00413185
alpha	0.00334349
alpha	0.00272824
Li7	0.00353849
Li7	0.00535652
Li7	0.00507483
alpha	0.000218348
alpha	0.0028275
Li7	0.00235386
Li7	0.00444342
alpha	0.00196664
alpha	0.00256315
Li7	0.00446044
Li7	0.00146417
alpha	0.000179396
alpha	0.00280492
alpha	0.00244172
Li7	0.00723797
Li7	0.0087015
alpha	0.000198216
alpha	0.00137917
Li7	0.00324073
Li7	0.00464458
alpha	0.000563543
alpha	0.00286997
alpha	0.00294551
Li7	0.00209111
Li7	0.00489074
alpha	0.00203064
alpha	0.00254301
Li7	7.44661e-07
Li7	0.00186873
alpha	0.00385397
alpha	0.00217761
alpha	0.00278298
Li7	0.00235386
Li7	0.00573682
Li7	0.008072
alpha	0.000953719
alpha	0.00281566
Li7	0.00213371
Li7	0.00501381
alpha	0.000596967
Li7	0.00573609
alpha	0.000844247
alpha	0.0013248
alpha	0.000706587
alpha	0.00180222
Li7	1.54456e-05
Li7	0.00532792
alpha	0.00202975
alpha	0.00335137
Li7	0.00122219
alpha	0.00211204
alpha	0.000727012
alpha	0.00210758
alpha	0.00284807
proton	3.92997e-08
Li7	4.87722e-05
Li7	0.00372614
alpha	0.00386194
alpha	0.00199847
Li7	0.00117006
Li7	0.00202941
Li7	0.00235672
alpha	0.00185845
alpha	0.00273535
Li7	0.00670832
Li7	0.000647395
Li7	0.00596167
Li7	0.00809008
alpha	5.62832e-05
alpha	0.00188871
Li7	0.0042149
Li7	0.00399619
Li7	0.00831534
alpha	1.45532e-05
Li7	0.0012011
Li7	0.0038394
Li7	0.00360744
alpha	0.00227921
alpha	0.00182789
Li7	0.000909216
Li7	0.00349959
alpha	0.00306481
alpha	0.00223979
C13	3.20603e-09
proton	4.61663e-08
Li7	0.000500643
Li7	0.00423037
Li7	0.00279494
Li7	0.00298084
alpha	0.0018305
alpha	0.00341254
Li7	0.00456205
Li7	0.00347628
alpha	0.00119068
alpha	0.00370067
Li7	0.00403089
Li7	0.00569405
Li7	0.00121987
alpha	0.000582269
alpha	0.00320529
Li7	0.00395074
Li7	0.00585401
alpha	3.20641e-05
alpha	0.00112046
alpha	0.00355358
Li7	0.00292603
Li7	0.00477579
alpha	0.000781196
alpha	0.0046082
Li7	0.00297774
alpha	0.00223617
alpha	0.00248252
Li7	0.00222449
alpha	0.00316891
alpha	0.00292364
alpha	0.00211545
Li7	0.000626096
Li7	0.00468975
alpha	0.00327093
alpha	0.00266155
Li7	0.000313839
Li7	0.000586586
alpha	0.0014154
alpha	0.00163989
alpha	0.00234507
Li7	0.000531683
alpha	0.000709476
alpha	0.00328285
alpha	0.000852754
Li7	0.00289178
alpha	0.000165248
alpha	0.00286687
alpha	0.000672415
Li7	0.0019375
Li7	0.000648883
Li7	0.00458353
alpha	0.000169472
alpha	0.00273203
Li7	0.00145136
Li7	0.00885713
Li7	0.00251384
alpha	0.001096
alpha	0.00366902
proton	2.36426e-08
Li7	0.00242458
alpha	0.000289308
alpha	0.00376924
alpha	6.04759e-05
alpha	0.00230942
Li7	0.00474495
Li7	0.00340619
alpha	0.000354688
alpha	0.00168015
alpha	0.00342555
proton	3.35709e-08
Li7	0.00412272
Li7	0.00231287
Li7	0.00721074
alpha	0.00181088
Li7	0.000589936
Li7	0.00535078
alpha	0.00327615
alpha	0.00258594
alpha	0.00242012
Li7	0.0017399
alpha	0.00262461
alpha	0.00211643
alpha	0.00386563
proton	9.00115e-08
Li7	0.000204676
Li7	0.00280788
Li7	0.00467584
alpha	0.00144868
Li7	0.00221046
Li7	0.0026731
alpha	0.00267017
alpha	0.000444022
Li7	2.55102e-05
Li7	0.000712984
alpha	0.000905008
Li7	0.000156164
Li7	0.00509529
alpha	0.00122019
alpha	0.00334837
Li7	0.00218902
Li7	0.00513167
Li7	0.00579605
Li7	0.00102082
Li7	0.00142655
alpha	0.00151163
alpha	0.00342295
Li7	0.0034401
Li7	0.00317433
alpha	0.00043483
alpha	0.00237483
alpha	0.00387964
Li7	0.00426807
Li7	0.00373582
Li7	0.00903876
alpha	0.000207145
alpha	0.00358697
Li7	0.000106622
Li7	0.00628546
Li7	0.00208478
alpha	0.000967536
alpha	0.000837115
Li7	0.00701807
Li7	0.00243552
alpha	6.96065e-05
alpha	0.000524826
Li7	0.0050684
Li7	0.00296789
Li7	0.00240107
alpha	0.000700179
Li7	0.00840405
Li7	0.000923023
alpha	1.40937e-10
alpha	0.00198638
Li7	0.00157188
alpha	0.000126033
alpha	0.00119458
Li7	1.07277e-06
Li7	0.00437423
Li7	0.00738985
alpha	0.000543479
alpha	0.00405956
Li7	0.00588766
Li7	0.00741106
alpha	0.000682028
alpha	0.00288576
proton	3.78927e-08
Li7	0.000508976
Li7	0.00455469
alpha	0.000631322
alpha	0.0034966
alpha	0.000218718
alpha	0.00113923
Li7	0.00330734
Li7	0.00268637
Li7	0.000783929
Li7	0.00672762
Li7	0.00302161
alpha	0.000380122
Li7	0.00377282
alpha	0.00122493
alpha	0.00376192
alpha	0.0022928
alpha	0.00182209
Li7	0.00464489
Li7	0.00393688
alpha	0.00220007
alpha	0.0021875
alpha	0.00171808
Li7	0.00281615
Li7	0.00452594
alpha	6.30961e-05
alpha	0.00151614
alpha	0.00119729
Li7	0.00253584
Li7	0.00734955
Li7	0.00372898
alpha	0.00193642
alpha	0.00234282
Li7	0.000459122
Li7	0.00595838
alpha	0.00322723
alpha	0.00306184
alpha	0.00195639
proton	9.17898e-09
Li7	0.00381061
Li7	0.00356227
alpha	0.000592702
alpha	0.000325898
alpha	0.00100565
Li7	0.00261854
Li7	0.00277997
alpha	0.00201372
alpha	0.0046014
proton	2.17251e-08
Li7	1.42029e-05
Li7	0.00136427
Li7	0.00582959
alpha	0.000973489
alpha	0.00213133
Li7	3.75304e-05
Li7	0.00633974
Li7	0.000948121
alpha	0.000825409
Li7	0.00347045
Li7	0.00246099
alpha	0.00116271
alpha	0.00236177
Li7	0.00520611
Li7	0.00279202
alpha	0.000138809
alpha	0.00407502
alpha	0.00231035
Li7	0.00318794
Li7	0.00597802
Li7	0.0039895
Li7	0.00536295
alpha	0.00128953
alpha	0.000768186
alpha	0.00156198
B11	7.63582e-08
Li7	0.00357164
Li7	0.00337596
Li7	0.00136406
alpha	0.00128284
alpha	0.000740791
alpha	0.000959878
Li7	0.00296019
Li7	0.00120495
Li7	0.00654228
Li7	0.00399317
alpha	0.000455248
alpha	0.00372106
Li7	0.00211863
Li7	0.00581992
alpha	0.000934318
alpha	0.00107503
alpha	0.00245854
alpha	0.00244367
Li7	0.00619211
Li7	0.00601072
Li7	0.00306256
alpha	7.33955e-05
alpha	0.00431629
proton	3.54159e-08
Li7	0.00260046
Li7	0.00386877
alpha	0.000475649
alpha	0.00249643
alpha	0.0012729
Li7	0.00222903
Li7	0.00483281
Li7	0.00368373
alpha	0.000509741
alpha	0.00322156
Li7	0.00480983
Li7	0.00239818
Li7	0.00829336
alpha	8.5545e-05
alpha	0.00513298
alpha	0.00331951
proton	3.30195e-08
Li7	0.00157933
Li7	0.00437853
Li7	0.00241862
Li7	0.00439015
alpha	0.00084106
alpha	0.00155148
Li7	0.00116798
alpha	0.00258351
alpha	0.00323382
alpha	0.000949056
Li7	1.1473e-06
Li7	0.00321368
Li7	0.00634794
alpha	0.00305835
alpha	0.00377275
Li7	0.000189031
alpha	0.000513708
alpha	0.00277749
alpha	0.00272941
Li7	0.00231203
Li7	0.00690823
alpha	0.0015681
alpha	1.16194e-06
alpha	0.00151847
Li7	0.00140607
alpha	0.000578928
alpha	0.00317396
alpha	0.000981681
alpha	0.00418847
Li7	7.93435e-05
alpha	0.00106847
alpha	0.00348622
Li7	0.000913504
Li7	0.00477855
alpha	0.00118132
alpha	0.00295114
alpha	0.00378513
Li7	0.00564647
alpha	0.000502292
alpha	0.00151234
alpha	0.00154347
alpha	0.00395308
alpha	0.000721006
Li7	1.14179e-08
Li7	0.00647464
alpha	0.000865047
alpha	0.00404302
Li7	0.000807883
alpha	0.0019213
alpha	0.00240563
alpha	0.0019927
Li7	0.00134567
Li7	0.00358834
Li7	0.00462693
Li7	0.0022375
alpha	0.00153905
Li7	0.00350006
Li7	0.000689915
alpha	0.00149488
alpha	0.00189289
alpha	0.00167752
Li7	0.00393857
Li7	0.00655519
alpha	1.60026e-07
alpha	0.0024812
Li7	0.000517494
Li7	0.00153728
alpha	0.00291608
alpha	0.0021364
alpha	0.00308501
Li7	0.00235769
Li7	0.00363345
Li7	0.00484325
Li7	0.00454311
alpha	0.000171167
alpha	0.00330195
alpha	0.000766889
Li7	0.00465202
Li7	0.00474138
Li7	0.00472296
Li7	0.00348196
alpha	0.000213604
alpha	0.00137774
C12	2.53311e-08
Li7	0.00400769
alpha	7.19003e-05
alpha	0.00140032
alpha	0.000881621
Li7	0.00494429
alpha	0.000515307
alpha	0.00345978
alpha	0.00261157
alpha	0.00149663
Li7	0.00152314
Li7	0.00593268
Li7	0.00495961
alpha	0.00110709
alpha	0.00290795
Li7	0.000587749
Li7	0.000990611
alpha	0.000511176
alpha	0.00115423
Li7	0.004067
Li7	0.00580263
Li7	0.00628071
alpha	0.00160108
alpha	0.00165703
Li7	0.0019632
Li7	0.00589132
alpha	0.00206236
alpha	0.00343503
Li7	3.28488e-32
alpha	0.00266777
alpha	0.00202969
alpha	0.0038151
Li7	0.00540051
Li7	0.0031499
alpha	0.000690505
alpha	0.000160862
alpha	0.00242099
alpha	0.00456446
Li7	0.00326715
Li7	0.00343185
Li7	0.00331671
alpha	0.00101332
alpha	0.00279925
Li7	0.000581892
Li7	0.00408211
Li7	0.00497093
alpha	0.00264205
Li7	0.00359029
Li7	0.0074506
alpha	0.00143732
Li7	0.000541648
Li7	0.00617493
alpha	0.00095191
alpha	0.00271989
alpha	0.000518881
alpha	0.00244003
alpha	0.0030082
Li7	0.00330365
Li7	0.00719065
alpha	0.000809703
alpha	0.00211476
alpha	0.00160552
Li7	0.00165765
alpha	0.000844728
alpha	0.00362714
Li7	0.000895084
Li7	0.00177102
Li7	0.00506576
alpha	0.00240195
alpha	0.000163401
alpha	0.000532709
alpha	0.00284527
Li7	0.000381663
Li7	0.00402847
Li7	0.00745083
Li7	0.00694334
alpha	5.56772e-05
Li7	0.00124889
Li7	0.0059934
alpha	0.00116222
alpha	0.00428777
alpha	0.00238304
proton	2.36707e-08
Li7	0.00089953
alpha	0.000925324
alpha	0.00418817
alpha	0.00233096
Li7	0.00381035
alpha	0.00240452
alpha	0.00200594
alpha	0.00288366
alpha	0.00297671
Li7	0.00155715
alpha	1.28363e-05
alpha	0.00277124
Li7	0.0020453
alpha	0.00014294
alpha	0.00182948
alpha	0.00366778
proton	4.34998e-08
Li7	0.00245682
alpha	0.000223328
alpha	0.0030722
Li7	0.00488124
Li7	0.00332558
Li7	0.00307165
alpha	2.05286e-05
alpha	0.00222846
Li7	0.00142089
Li7	0.0020991
Li7	0.00106139
Li7	0.00677838
alpha	0.00214145
alpha	0.00151087
proton	1.12448e-07
Li7	0.0051243
Li7	0.00468915
alpha	0.000707795
alpha	0.00162492
alpha	0.00232803
Li7	0.00256662
alpha	0.00221063
alpha	0.00333933
alpha	0.00155962
Li7	0.000806398
alpha	0.000302296
alpha	0.0037773
alpha	0.00432164
Li7	0.00345622
Li7	0.0053058
Li7	0.00325368
alpha	0.00058844
alpha	0.00454135
Li7	0.0037572
Li7	0.00283596
alpha	0.000991495
Li7	0.00111822
Li7	0.00051031
Li7	0.00341962
alpha	0.00322659
alpha	0.00229239
Li7	0.00181396
Li7	0.00362924
alpha	0.00323953
Li7	0.00286
Li7	0.00176973
Li7	0.00371572
alpha	0.00155086
alpha	0.00263727
Li7	0.00681331
Li7	0.00564699
alpha	0.000216714
alpha	0.00102474
alpha	0.000354717
alpha	0.000230715
Li7	0.0010813
Li7	0.00333478
alpha	0.00129624
alpha	0.00111248
proton	6.35833e-08
Li7	0.00474852
alpha	0.00163444
alpha	0.00213613
alpha	0.00230185
Li7	0.00117786
Li7	0.00382434
alpha	0.00124296
alpha	0.00154442
alpha	0.00183229
Li7	0.00342718
alpha	0.00137453
alpha	0.00248216
Li7	0.00250844
Li7	0.00443461
Li7	0.00780468
alpha	0.00160891
Li7	0.000511367
Li7	0.00191454
alpha	0.000486588
alpha	0.00167521
alpha	0.00196958
Li7	0.00786211
Li7	0.00168143
alpha	0.000368855
alpha	0.00313752
Li7	0.00261821
Li7	0.00437048
alpha	0.000712538
alpha	0.00148776
Li7	0.000709869
alpha	0.000571768
alpha	0.00132098
alpha	0.00149628
alpha	0.00163428
Li7	0.000799905
alpha	0.000389388
alpha	0.00436408
Li7	0.00516763
Li7	0.00438991
alpha	1.19467e-05
alpha	0.00293597
Li7	0.00233514
Li7	0.00819107
alpha	0.000968355
Li7	0.00187732
Li7	0.00417234
alpha	0.00294793
Li7	0.00276771
Li7	0.006666
Li7	0.00467001
alpha	0.00102567
alpha	0.00368033
Li7	0.00169056
Li7	0.00528223
Li7	0.00324257
alpha	0.00184702
alpha	0.00346952
Li7	0.00451887
alpha	0.00139326
alpha	0.00292738
Li7	0.00135873
Li7	0.00310731
Li7	0.00566441
alpha	0.00371407
alpha	0.0033475
Li7	0.00365289
alpha	0.000187631
alpha	0.0023781
Li7	0.0020401
Li7	0.00276083
Li7	0.00117545
alpha	0.00236319
alpha	0.00214342
proton	2.6585e-08
Li7	0.0018505
Li7	0.000272611
alpha	0.00107411
alpha	0.00101897
Li7	0.000751738
Li7	0.00177066
alpha	0.00115479
Li7	0.00324408
Li7	0.00252702
Li7	0.00621661
alpha	0.000760979
Li7	0.000220908
Li7	0.000739101
Li7	0.00186632
Li7	0.00291072
alpha	0.00332558
alpha	0.0029807
Li7	0.000219176
Li7	0.000420464
Li7	0.00385835
alpha	0.00201574
Li7	0.00159052
alpha	0.000931045
alpha	0.00169565
alpha	0.0043378
Li7	0.00214585
Li7	0.00314774
Li7	0.00403086
Li7	0.00613926
alpha	0.000105792
proton	1.96247e-08
Li7	0.00222795
Li7	0.00551827
Li7	0.00584481
alpha	0.000351067
Li7	0.00161442
Li7	0.00585588
alpha	0.00218929
alpha	0.000273395
alpha	0.000497334
Li7	0.000547239
Li7	0.00242665
Li7	0.00776291
alpha	0.000768603
Li7	0.000311743
Li7	0.00227897
Li7	0.00525444
alpha	0.00053442
alpha	0.00182626
alpha	0.00471537
Li7	0.00279805
Li7	0.00624554
alpha	0.00147143
alpha	0.00127192
Li7	0.000136452
alpha	0.0025393
Li7	0.00373701
Li7	0.00484542
Li7	0.00716637
alpha	0.00127012
alpha	0.00259348
proton	6.48263e-08
Li7	0.00269078
Li7	0.00148652
alpha	0.000357638
alpha	0.00336745
alpha	0.00233357
Li7	0.000429971
Li7	0.00270866
alpha	0.000580346
alpha	0.00231916
alpha	0.00236698
Li7	0.001218
Li7	0.00770904
Li7	0.00770496
alpha	0.00294024
alpha	0.00207375
Li7	0.00709949
Li7	0.00336672
Li7	0.00404747
alpha	0.000684988
Li7	0.00281082
Li7	0.000267389
Li7	0.0028092
alpha	0.00066457
alpha	0.00389494
Li7	0.00252582
alpha	0.00293183
alpha	0.00168479
alpha	0.00391687
Li7	0.00119894
Li7	0.00480567
alpha	0.00284986
alpha	0.0010476
Li7	0.00510687
alpha	0.000705307
alpha	0.00175749
alpha	0.000942984
alpha	0.00334281
Li7	0.00353611
Li7	0.00727336
alpha	0.00179156
alpha	0.00201503
Li7	0.000504396
alpha	0.00167481
alpha	0.00232106
alpha	0.00443881
Li7	0.00448208
alpha	0.000853779
alpha	0.000256624
alpha	0.000943634
alpha	0.000376867
Li7	1.82237e-05
Li7	0.00129573
Li7	0.00363575
alpha	0.00227726
Li7	0.00293932
Li7	0.000800548
Li7	0.00470199
alpha	0.000708894
alpha	0.000742641
alpha	0.00119961
alpha	0.00248017
Li7	0.00557505
alpha	0.000536569
alpha	0.00258494
alpha	0.00429104
Li7	0.00222643
Li7	0.00286396
alpha	0.00180743
Li7	0.00444237
Li7	0.00378045
alpha	0.00113265
alpha	0.00351053
Li7	0.00671627
Li7	0.00467609
Li7	0.00613006
alpha	1.00076e-62
alpha	0.00213606
proton	7.90817e-09
Li7	0.00129185
Li7	0.00448504
Li7	0.00152274
Li7	0.00307175
alpha	0.00298637
Li7	0.00205975
Li7	0.0046783
alpha	0.00098929
Li7	0.00387668
alpha	5.07401e-05
alpha	0.00164333
alpha	0.00190479
proton	0.000720493
proton	0.000200242
proton	0.000351295
proton	0.000112946
Li7	0.00411294
Li7	0.0093147
alpha	2.35108e-05
alpha	0.00171197
alpha	0.00275433
Li7	0.00222914
alpha	0.00054137
alpha	0.00352026
alpha	0.00204942
proton	4.08483e-08
proton	6.54512e-08
Li7	0.00372997
Li7	0.00490295
alpha	0.000632448
alpha	0.00389584
Li7	0.00027002
Li7	0.00490024
alpha	0.00114664
alpha	0.00362452
Li7	0.0011572
Li7	0.00527067
alpha	0.00132718
alpha	0.00236233
proton	3.41553e-08
Li7	0.00100235
Li7	0.00324586
alpha	0.000802192
alpha	0.00162999
Li7	0.00385456
Li7	0.00417052
alpha	0.000691521
alpha	0.00127402
alpha	0.000645285
alpha	0.000859094
Li7	0.00184448
Li7	0.00571895
alpha	0.00159573
alpha	0.00239479
Li7	0.000988449
Li7	0.00280593
Li7	0.0077252
alpha	0.00192707
alpha	0.00168969
Li7	0.00113004
alpha	0.00125434
alpha	0.00210591
alpha	0.00350007
alpha	0.00193856
Li7	0.00250901
Li7	0.0087265
Li7	0.00543922
alpha	0.00154308
alpha	0.00187952
C12	3.65784e-08
Li7	8.59002e-05
Li7	0.00519359
Li7	0.00639535
alpha	0.00412456
alpha	0.00398973
proton	2.82512e-08
Li7	8.93573e-05
alpha	0.00128705
alpha	0.00102295
alpha	0.00282316
Li7	0.00215412
alpha	0.00375155
alpha	0.0024926
alpha	0.00182515
[truncated: 23,441 more rows]

## Sheet: Figure 3A
Figure 3A
Cell viability assays of boron capsule and B-COF
Concentration of B-COF (mg/mL)	B16F10 PEG-B-COF
0	100	100	100	100	100	100
0.01	118.719	109.877	128.721	110.91	88.6964	76.6008
0.02	96.4024	130.268	136.163	86.4227	78.7954	71.516
0.05	114.085	96.113	137.907	86.5595	76.2651	78.8606
0.1	83.1429	62.7066	105.055	105.327	110.699	105.581
0.2	53.2857	77.1083	79.011	87.5857	117.448	103.372
0.5	61.1429	65.9259	83.1868	82.6168	103.287	108.139
1	98.2857	78.7464	97.1429	93.8941	81.958	71.5116
Concentration of B-COF (mg/mL)	B16F10 Boron capsule
0	100	100	100	100	100	100
0.01	130.095	116.995	103.497	81.8069	82.4644	93.9966
0.02	123.217	129.885	120.596	88.2011	75.275	71.6102
0.05	124.745	111.974	116.969	92.0315	71.8647	92.42
0.1	105.714	90.8832	92.5824	113.707	96.1539	65.7928
0.2	113.143	71.7949	78.022	97.5078	106.993	46.2194
0.5	87.6554	80.7827	80.4396	96.7134	94.9301	93.8372
1	82.1429	82.6353	80.7692	71.2194	91.014	88.3721
Concentration of B-COF (mg/mL)	MC38 PEG-B-COF
0	100	100	100	100	100	100
0.01	68.8095	88.1577	87.9862	111.838	132.207	117.541
0.02	96.9048	98.1488	100.061	96.6151	100.54	107.089
0.05	70.9524	102.95	86.4489	70.1718	123.404	120.941
0.1	64.5238	74.6944	80.9915	103.505	131.502	123.952
0.2	62.6984	96.8379	76.8409	85.9794	112.254	98.8582
0.5	55.7143	101.444	67.7709	65.2749	115.422	98.1054
1	52.1429	92.8521	79.7617	69.2268	101.808	89.9498
Concentration of B-COF (mg/mL)	MC38 Boron capsule
0	100	100	100	100	100	100
0.01	97.5	102.052	94.9175	96.6799	103.259	96.2651
0.02	92.2756	95.9097	93.6964	101.601	98.36	93.494
0.05	110.577	91.4227	93.7954	106.516	103.653	94.2169
0.1	109.968	91.5595	91.2651	93.8606	99.9254	82.2892
0.2	82.9897	86.8069	87.4644	98.9966	95.7928	84.0082
0.5	77.5641	87.0315	96.8647	87.42	95.0586	86.8675
1	70.4167	83.2011	80.275	86.6102	86.2194	80.1205

## Sheet: Figure 3C
Figure 3C
Statistical analysis of numbers of boron capsules per cells
Tumor	Times (h)
	2	24
B16F10	5	58
	12	50
	4	52
	7	46
	13	54
	6	42
	10	32
	15	56
	9	34
	8	33
MC38	9	46
	10	48
	12	37
	11	41
	3	23
	9	46
	2	31
	6	28
	7	30
	15	42

[truncated: 51 more sheets: Figure 3D, Figure 3E, Figure 3G, Figure 4D, Figure 4E, Figure 4F, Figure 4G, Figure 5D, Figure 5G, Figure 5H, Figure 5I, Figure 5J, Figure 5K, Figure 6C, Figure 6D, Figure 6E, Figure 6F, Figure 6G,  Figure 6H, Figure 6I …]
